# Supplementary material for: Transient nuclear lamin A/C accretion aids in recovery from vapor nanobubble-induced permeabilisation of the plasma membrane
Source: Cell Mol Life Sci. 2022 Jan 4;79(1):23. doi: 10.1007/s00018-021-04099-9 (PMC8727414; doi:10.1007/s00018-021-04099-9)
Supplement: Supplementary file 1 — Supplementary file1 (XLSX 113 KB) [file 18_2021_4099_MOESM1_ESM.xlsx]

## Sheet: Legend
Tab label	Comparison	Time point
SD1_MHEA6-CTRL6	Heating vs control	6h
SD2_MPH6-CTRL6	VNB photoporation vs control	6h
SD3_MHEA24-CTRL24	Heating vs control	24h
SD4_MPH24-CTRL24	VNB photoporation vs control	24h
SD5_MHEA6-CTRL6	Heating vs control	48h
SD2_MPH6-CTRL6	VNB photoporation vs control	48h

## Sheet: SD1_MHEA6-CTRL6
Gene symbol	ENSG	baseMean	log2FoldChange	abs Log2FC	lfcSE	stat	pvalue	padj
TNFRSF12A	ENSG00000006327	92.109	1.41793	1.41793	0.279416	5.07461	3.88295e-07	0.000166578
BIRC3	ENSG00000023445	13.9202	1.31314	1.31314	0.365557	3.59217	0.000327937	0.0134823
TBC1D23	ENSG00000036054	12.556	1.22351	1.22351	0.313431	3.90359	9.47761e-05	0.00663231
PNKP	ENSG00000039650	56.9303	-1.05372	1.05372	0.242604	-4.34338	1.4031e-05	0.00203593
HEXB	ENSG00000049860	15.5173	1.02604	1.02604	0.346876	2.95795	0.00309689	0.0472288
FSTL3	ENSG00000070404	38.5976	1.07579	1.07579	0.249106	4.31859	1.57031e-05	0.00218228
POLB	ENSG00000070501	17.0801	1.06326	1.06326	0.33932	3.1335	0.00172736	0.0339926
LIMS2	ENSG00000072163	30.9328	-1.02084	1.02084	0.269281	-3.79098	0.000150054	0.00860806
FRY	ENSG00000073910	7.81956	-1.19604	1.19604	0.386507	-3.09448	0.00197156	0.0366353
MYDGF	ENSG00000074842	19.8259	1.18604	1.18604	0.336608	3.5235	0.000425893	0.0160133
FDFT1	ENSG00000079459	59.5012	1.05513	1.05513	0.251454	4.19612	2.71527e-05	0.00310032
SRCAP	ENSG00000080603	6.07611	-1.26916	1.26916	0.404268	-3.13941	0.00169289	0.0336113
TBC1D2	ENSG00000095383	12.5369	1.25455	1.25455	0.347292	3.61237	0.000303414	0.0127395
IL11	ENSG00000095752	33.4456	1.21323	1.21323	0.344382	3.52292	0.000426827	0.0160133
SCD	ENSG00000099194	132.698	1.04816	1.04816	0.201091	5.21236	1.86458e-07	8.76086e-05
NDUFB7	ENSG00000099795	47.9844	1.13602	1.13602	0.307273	3.69712	0.000218057	0.0103188
PICK1	ENSG00000100151	11.0133	-1.14241	1.14241	0.359256	-3.17992	0.00147315	0.0308156
NFATC4	ENSG00000100968	85.5474	-1.21306	1.21306	0.280631	-4.32262	1.54187e-05	0.00217338
PROCR	ENSG00000101000	7.45538	-1.1938	1.1938	0.396902	-3.00781	0.00263141	0.0432016
NFATC2	ENSG00000101096	26.2614	1.03653	1.03653	0.316848	3.27138	0.00107026	0.0262232
FAM83D	ENSG00000101447	10.4114	1.1803	1.1803	0.380112	3.10513	0.00190195	0.0360896
LAMA1	ENSG00000101680	29.4746	1.04118	1.04118	0.247555	4.20586	2.60093e-05	0.00305517
MLYCD	ENSG00000103150	9.45422	-1.06161	1.06161	0.360662	-2.94352	0.00324504	0.0488837
USP31	ENSG00000103404	12.122	1.0168	1.0168	0.3302	3.07933	0.00207465	0.0375025
KIR3DX1	ENSG00000104970	29.1245	-1.10646	1.10646	0.280464	-3.9451	7.9767e-05	0.00610358
NSUN5P2	ENSG00000106133	20.2368	-1.1014	1.1014	0.320617	-3.43526	0.000591985	0.0194835
SERPINE1	ENSG00000106366	26.125	1.088	1.088	0.29391	3.70182	0.00021406	0.0103031
SEC61B	ENSG00000106803	20.9953	1.13618	1.13618	0.377877	3.00675	0.00264061	0.0432806
GAR1	ENSG00000109534	20.1733	1.0875	1.0875	0.338126	3.21626	0.00129873	0.029257
HCFC2	ENSG00000111727	10.8432	1.05732	1.05732	0.349947	3.02137	0.00251631	0.0422972
ABTB1	ENSG00000114626	14.3481	-1.13836	1.13836	0.332716	-3.42143	0.000622937	0.0199804
HSPE1	ENSG00000115541	69.9857	1.0503	1.0503	0.306015	3.43217	0.000598764	0.0194984
CDK18	ENSG00000117266	6.55191	-1.46715	1.46715	0.473675	-3.09738	0.0019524	0.0365547
HOXB5	ENSG00000120075	16.1062	-1.41761	1.41761	0.298662	-4.74654	2.06931e-06	0.000567163
ACAT2	ENSG00000120437	82.3938	1.08383	1.08383	0.275399	3.9355	8.30236e-05	0.00620601
POLM	ENSG00000122678	11.0798	-1.08897	1.08897	0.34531	-3.15361	0.00161263	0.0328757
SDC4	ENSG00000124145	41.2595	1.03908	1.03908	0.261029	3.98069	6.87155e-05	0.00569762
NCOA5	ENSG00000124160	6.49316	1.32637	1.32637	0.385309	3.44235	0.000576693	0.0193032
SH3TC1	ENSG00000125089	9.65537	1.09283	1.09283	0.348019	3.14015	0.00168862	0.0336113
TMTC4	ENSG00000125247	8.56758	1.22377	1.22377	0.369733	3.30988	0.000933347	0.0242324
TM9SF2	ENSG00000125304	28.1739	1.04999	1.04999	0.251655	4.17235	3.0148e-05	0.00337827
DTD1	ENSG00000125821	9.56037	1.30341	1.30341	0.351598	3.70709	0.000209651	0.0102826
SNRPB2	ENSG00000125870	44.7515	1.08099	1.08099	0.269202	4.01555	5.93066e-05	0.00513315
RBM42	ENSG00000126254	33.9719	-1.05561	1.05561	0.235159	-4.48891	7.15869e-06	0.00133273
RAB3IP	ENSG00000127328	17.037	-1.05371	1.05371	0.320222	-3.29057	0.000999845	0.025319
CDC42EP1	ENSG00000128283	7.5244	-1.30544	1.30544	0.415682	-3.14049	0.00168664	0.0336113
ACAP3	ENSG00000131584	37.1886	-1.13471	1.13471	0.250314	-4.53315	5.81116e-06	0.00130936
TRIM5	ENSG00000132256	19.9131	-1.33373	1.33373	0.346957	-3.8441	0.000120997	0.00746176
SEC61G	ENSG00000132432	26.4966	1.26291	1.26291	0.408678	3.09024	0.00199993	0.0367474
CDK8	ENSG00000132964	6.14096	-1.37916	1.37916	0.414894	-3.32412	0.000886987	0.0237179
EMP1	ENSG00000134531	30.5007	1.03098	1.03098	0.300628	3.42943	0.000604853	0.0196319
FADS2	ENSG00000134824	11.8725	1.0501	1.0501	0.341203	3.07763	0.00208652	0.0376375
ETS1	ENSG00000134954	7.05678	1.17244	1.17244	0.387484	3.02578	0.00247996	0.0420442
PRRG4	ENSG00000135378	25.6571	-1.36845	1.36845	0.309843	-4.4166	1.00267e-05	0.00162187
CPM	ENSG00000135678	79.4318	1.06062	1.06062	0.192568	5.50777	3.634e-08	2.56118e-05
TEX10	ENSG00000136891	23.9899	1.06441	1.06441	0.324381	3.28137	0.00103303	0.0257396
GPAT3	ENSG00000138678	11.6028	1.34574	1.34574	0.324204	4.1509	3.31168e-05	0.00353949
MARCHF9	ENSG00000139266	11.9507	-1.16559	1.16559	0.384206	-3.03376	0.00241525	0.0413737
PDX1	ENSG00000139515	9.40307	-1.34649	1.34649	0.416281	-3.23456	0.00121831	0.0278265
MFGE8	ENSG00000140545	20.3438	-1.26478	1.26478	0.288708	-4.38083	1.18228e-05	0.00185167
NLRC5	ENSG00000140853	18.6628	-1.09443	1.09443	0.336657	-3.25087	0.00115052	0.027289
ZCCHC14	ENSG00000140948	14.4398	1.14404	1.14404	0.289308	3.95441	7.6724e-05	0.00605804
ZNF473	ENSG00000142528	9.30423	-1.16686	1.16686	0.371595	-3.14015	0.0016886	0.0336113
CCN1	ENSG00000142871	46.6682	1.45619	1.45619	0.430973	3.37885	0.000727901	0.0213684
SOX13	ENSG00000143842	10.9499	-1.12498	1.12498	0.353981	-3.17808	0.00148256	0.0309269
NICN1	ENSG00000145029	12.4329	-1.30876	1.30876	0.348445	-3.75599	0.000172656	0.00926897
PM20D2	ENSG00000146281	9.68617	-1.1815	1.1815	0.363438	-3.25091	0.00115038	0.027289
TBC1D32	ENSG00000146350	8.8383	-1.30548	1.30548	0.345661	-3.77676	0.000158884	0.00890742
EGFR	ENSG00000146648	70.2563	1.13078	1.13078	0.195835	5.77416	7.734e-09	8.47906e-06
RPP30	ENSG00000148688	13.1778	1.08225	1.08225	0.344224	3.14402	0.00166646	0.0336113
UBC	ENSG00000150991	649.996	1.06302	1.06302	0.236239	4.49976	6.80302e-06	0.00132929
NRGN	ENSG00000154146	14.3593	-1.35425	1.35425	0.350371	-3.86518	0.000111006	0.00706643
RETREG1	ENSG00000154153	20.5349	1.51942	1.51942	0.272509	5.57566	2.466e-08	2.15172e-05
ADAMTSL3	ENSG00000156218	14.9336	-1.04318	1.04318	0.327264	-3.18758	0.00143468	0.0306623
SH3RF2	ENSG00000156463	14.825	-1.32401	1.32401	0.352775	-3.75312	0.00017465	0.00931499
AP3S2	ENSG00000157823	19.7286	-1.22128	1.22128	0.315241	-3.87411	0.000107017	0.00703955
F11R	ENSG00000158769	5.79685	-1.94766	1.94766	0.446367	-4.36336	1.28078e-05	0.00194423
LMNA	ENSG00000160789	239.938	1.1533	1.1533	0.208783	5.52392	3.3151e-08	2.51618e-05
MRNIP	ENSG00000161010	15.6487	-1.01342	1.01342	0.330587	-3.0655	0.00217308	0.0387735
IKZF3	ENSG00000161405	13.1331	-1.01782	1.01782	0.3372	-3.01845	0.00254075	0.0425629
MAGOH	ENSG00000162385	22.1109	1.19319	1.19319	0.33458	3.56624	0.000362133	0.0144578
PEX19	ENSG00000162735	14.0795	1.01247	1.01247	0.31067	3.25899	0.0011181	0.0269081
IGFN1	ENSG00000163395	119.685	-1.09705	1.09705	0.193472	-5.67033	1.4252e-08	1.40626e-05
TIPARP	ENSG00000163659	18.3173	1.0678	1.0678	0.312038	3.42204	0.00062154	0.0199804
BTNL9	ENSG00000165810	9.6486	-1.41552	1.41552	0.361733	-3.91317	9.10938e-05	0.00651321
TEPSIN	ENSG00000167302	7.80911	1.17747	1.17747	0.394824	2.98227	0.00286121	0.0451704
TUBA1C	ENSG00000167553	668.481	1.21904	1.21904	0.270103	4.51324	6.38462e-06	0.00131426
RAB26	ENSG00000167964	9.27303	-1.86209	1.86209	0.43657	-4.26528	1.99652e-05	0.00266211
COA6	ENSG00000168275	11.7452	1.19384	1.19384	0.352159	3.39006	0.000698764	0.0208299
SIN3A	ENSG00000169375	26.0832	-1.06264	1.06264	0.25259	-4.20697	2.58812e-05	0.00305517
TM4SF1	ENSG00000169908	280.24	1.04142	1.04142	0.164561	6.32848	2.48e-10	6.10718e-07
ZNF778	ENSG00000170100	21.8991	-1.2539	1.2539	0.31753	-3.94892	7.85044e-05	0.00610358
PRKCE	ENSG00000171132	6.83953	-1.22504	1.22504	0.382085	-3.20621	0.00134498	0.0297482
JUNB	ENSG00000171223	34.4151	1.13912	1.13912	0.282022	4.0391	5.36567e-05	0.00476964
TMEM37	ENSG00000171227	11.0045	-1.51629	1.51629	0.411353	-3.68611	0.000227707	0.010598
MIR31HG	ENSG00000171889	11.6899	1.33688	1.33688	0.367564	3.63714	0.000275686	0.0118269
ANKRD13D	ENSG00000172932	21.7185	-1.1349	1.1349	0.267228	-4.24694	2.1671e-05	0.00274138
GXYLT2	ENSG00000172986	6.70204	1.41521	1.41521	0.409092	3.4594	0.000541386	0.0187434
TRIB1	ENSG00000173334	15.1637	1.04039	1.04039	0.316353	3.28871	0.00100648	0.0253987
CSPG4	ENSG00000173546	14.7439	-1.07485	1.07485	0.334607	-3.21228	0.00131687	0.0294639
B4GAT1	ENSG00000174684	83.8875	-1.04667	1.04667	0.278688	-3.75571	0.000172848	0.00926897
CSRP2	ENSG00000175183	21.183	1.2259	1.2259	0.300533	4.07909	4.52126e-05	0.00426945
LDLRAD3	ENSG00000179241	15.8525	1.17659	1.17659	0.337231	3.48896	0.000484899	0.0173982
ELMOD2	ENSG00000179387	9.74374	-1.14507	1.14507	0.359353	-3.18647	0.0014402	0.0306623
ZNF784	ENSG00000179922	14.3755	-1.49529	1.49529	0.344232	-4.34385	1.40005e-05	0.00203593
PHLDA2	ENSG00000181649	110.964	1.20422	1.20422	0.203892	5.90619	3.501e-09	5.36492e-06
LIMK2	ENSG00000182541	38.0074	-1.06522	1.06522	0.235036	-4.53214	5.83882e-06	0.00130936
MUC1	ENSG00000185499	122.819	-1.32268	1.32268	0.224472	-5.89241	3.806e-09	5.36492e-06
CXorf38	ENSG00000185753	29.6059	-1.0159	1.0159	0.229592	-4.42479	9.65341e-06	0.00159905
INSIG1	ENSG00000186480	64.4496	1.42806	1.42806	0.214394	6.66091	2.7e-11	1.34257e-07
BLOC1S5	ENSG00000188428	12.1022	-1.67362	1.67362	0.342909	-4.88066	1.0573e-06	0.000336529
ZNF677	ENSG00000197928	6.25217	-1.36829	1.36829	0.407635	-3.35666	0.000788912	0.0222236
DDX39B	ENSG00000198563	28.1206	-1.28968	1.28968	0.294693	-4.37634	1.2069e-05	0.0018607
ALPK2	ENSG00000198796	6.54202	-1.33446	1.33446	0.419505	-3.18103	0.00146753	0.0308156
RNY1	ENSG00000201098	49.1325	1.07396	1.07396	0.34187	3.14142	0.0016813	0.0336113
VTRNA1-3	ENSG00000202515	11.1095	1.19831	1.19831	0.391212	3.06306	0.00219083	0.0388793
TCEA3	ENSG00000204219	6.82	-1.57538	1.57538	0.414264	-3.80285	0.000143043	0.00825381
LINC01993	ENSG00000204277	12.6312	-1.09182	1.09182	0.344599	-3.16837	0.00153297	0.0315516
FKBPL	ENSG00000204315	11.6271	-1.33505	1.33505	0.398428	-3.3508	0.000805791	0.0223965
STK19	ENSG00000204344	14.7107	-1.22824	1.22824	0.351149	-3.49778	0.000469154	0.017145
MICA	ENSG00000204520	13.5722	1.33205	1.33205	0.349496	3.81135	0.000138212	0.00806945
SPIRE2	ENSG00000204991	11.7647	-1.24401	1.24401	0.318895	-3.901	9.57962e-05	0.00665648
C1RL-AS1	ENSG00000205885	37.2831	-1.01321	1.01321	0.24298	-4.16991	3.04719e-05	0.00337827
IRF9	ENSG00000213928	7.75455	-1.46329	1.46329	0.420154	-3.48275	0.000496293	0.0176148
MED15P9	ENSG00000223760	25.1538	-1.08568	1.08568	0.309164	-3.51166	0.000445312	0.0164361
nan	ENSG00000229447	8.28764	-1.36592	1.36592	0.383224	-3.56428	0.000364852	0.0144578
EMX2OS	ENSG00000229847	13.5082	-1.05997	1.05997	0.327579	-3.23578	0.00121309	0.0277717
KIAA0040	ENSG00000235750	16.9977	-1.15183	1.15183	0.309391	-3.72291	0.000196943	0.00996533
PNMA2	ENSG00000240694	9.68461	-1.08178	1.08178	0.347256	-3.11523	0.00183802	0.0352836
INGX	ENSG00000243468	14.2912	-1.05192	1.05192	0.340676	-3.08776	0.00201673	0.0369175
AC008771.1	ENSG00000249042	16.6965	-1.12783	1.12783	0.343949	-3.27907	0.00104151	0.0258337
CARMN	ENSG00000249669	14.655	-1.42758	1.42758	0.335999	-4.24875	2.14962e-05	0.00274138
TRMT9B	ENSG00000250305	16.5	-1.0345	1.0345	0.310953	-3.32688	0.000878228	0.0236335
AC099550.1	ENSG00000251379	6.35052	-1.62192	1.62192	0.418919	-3.87168	0.00010809	0.00705007
RNY4	ENSG00000252316	32.3672	1.34871	1.34871	0.398224	3.38681	0.000707099	0.0209518
CHMP4A	ENSG00000254505	35.3648	-1.06354	1.06354	0.251488	-4.229	2.34734e-05	0.00292581
LINC00641	ENSG00000258441	7.92132	-1.57423	1.57423	0.381789	-4.1233	3.73486e-05	0.0037604
Novel transcript	ENSG00000258450	7.78994	-1.32555	1.32555	0.425952	-3.11197	0.00185841	0.0354679
Novel Transcript, Antisense To PTPN23	ENSG00000260236	7.1014	-1.20868	1.20868	0.403544	-2.99516	0.00274299	0.0440511
AC021087.3	ENSG00000260774	27.4119	-1.01644	1.01644	0.29247	-3.47537	0.000510156	0.0180219
AC040160.1	ENSG00000262691	6.02858	-1.26276	1.26276	0.42299	-2.98531	0.00283289	0.0449379
RN7SL602P	ENSG00000264352	6.96576	-1.43486	1.43486	0.419632	-3.41934	0.000627741	0.0199804
MMP24 antisense RNA 1	ENSG00000264888	39.5966	-1.02542	1.02542	0.312355	-3.28287	0.00102756	0.0256682
Novel transcript	ENSG00000267834	8.27602	-1.1827	1.1827	0.383483	-3.08411	0.00204165	0.0372364
Novel transcript, sense intronic to HNRNPL	ENSG00000269688	49.197	-1.33801	1.33801	0.263423	-5.07931	3.78812e-07	0.000166578
MIR222HG	ENSG00000270069	7.39321	1.51468	1.51468	0.446347	3.39351	0.000690023	0.0207611
FGD5P1	ENSG00000275340	21.9852	-1.02024	1.02024	0.306689	-3.32663	0.000879041	0.0236335
-	ENSG00000279462	17.9885	-1.25326	1.25326	0.31979	-3.91902	8.89099e-05	0.00645054
-	ENSG00000279508	14.7478	1.20052	1.20052	0.320368	3.74732	0.000178737	0.00943099
AC131212.3	ENSG00000280287	7.50679	-1.41376	1.41376	0.415792	-3.40018	0.000673426	0.0205718
-	ENSG00000281672	13.9573	-1.11949	1.11949	0.362622	-3.08721	0.00202042	0.0369175

## Sheet: SD2_MPH6-CTRL6
Gene Symbol	ENSG	baseMean	Log2FC	Abs Log2FC	lfcSE	stat	pvalue	padj
long intergenic non-protein coding RNA 657	ENSG00000260032	138.542	-1.00139	1.00139	0.158648	6.31201	2.75e-10	1.27623e-07
RNY1	ENSG00000201098	49.1325	2.07727	2.07727	0.338247	-6.14128	8.19e-10	3.07404e-07
novel transcript, sense intronic to HNRNPL	ENSG00000269688	49.197	-1.28748	1.28748	0.266239	4.83581	1.32601e-06	0.000103968
CARMN	ENSG00000249669	14.655	-1.69707	1.69707	0.351139	4.83306	1.34451e-06	0.000104272
WAC-AS1	ENSG00000254635	48.6305	-1.09945	1.09945	0.25365	4.3345	1.4609e-05	0.000606018
RNY4	ENSG00000252316	32.3672	1.68114	1.68114	0.397775	-4.22636	2.37498e-05	0.000868998
HCG11	ENSG00000228223	26.8172	-1.24472	1.24472	0.298328	4.17233	3.01507e-05	0.00102441
MALAT1	ENSG00000251562	15941.3	-1.01479	1.01479	0.273651	3.70832	0.000208641	0.00413516
LINC00294	ENSG00000280798	26.1059	-1.09736	1.09736	0.308057	3.56218	0.000367787	0.00620368
LINC01184	ENSG00000245937	14.5629	-1.10694	1.10694	0.318653	3.47382	0.000513111	0.00800002
MT-TM	ENSG00000210112	20.4041	1.05365	1.05365	0.335285	-3.14254	0.00167489	0.0174203
AC008764.6	ENSG00000269399	22.8154	-1.09319	1.09319	0.382478	2.85817	0.00426088	0.033117
AC245060.5	ENSG00000274422	36.0726	-1.1986	1.1986	0.425409	2.81752	0.00483959	0.0358944
AKR1C2	ENSG00000151632	370.155	1.00499	1.00499	0.239685	-4.19296	2.75332e-05	0.000953638
ARPIN	ENSG00000242498	33.8178	-1.03965	1.03965	0.239842	4.33472	1.45943e-05	0.000606018
ATP5MC1	ENSG00000159199	295.78	1.06888	1.06888	0.204053	-5.23827	1.6209e-07	1.92752e-05
B9D2	ENSG00000123810	20.3688	1.04859	1.04859	0.330442	-3.17329	0.00150721	0.0163214
BCAR1	ENSG00000050820	17.6466	1.16927	1.16927	0.35356	-3.30714	0.000942553	0.0117572
BCS1L	ENSG00000074582	15.6882	1.11256	1.11256	0.324236	-3.43134	0.000600609	0.00900282
BIRC3	ENSG00000023445	13.9202	1.0238	1.0238	0.372971	-2.74498	0.00605141	0.0417975
BMERB1	ENSG00000166780	18.8219	1.11	1.11	0.2925	-3.79485	0.00014773	0.00320382
BRIP1	ENSG00000136492	41.5955	-1.01604	1.01604	0.212474	4.78198	1.73576e-06	0.000125097
C6orf89	ENSG00000198663	98.7294	-1.00348	1.00348	0.188542	5.3223	1.02462e-07	1.4059e-05
CALD1	ENSG00000122786	321.17	-1.08187	1.08187	0.167062	6.4759	9.4e-11	5.6038e-08
CAMTA2	ENSG00000108509	32.1438	1.04213	1.04213	0.255511	-4.07861	4.5306e-05	0.00136396
CCDC71	ENSG00000177352	35.4934	1.26776	1.26776	0.256118	-4.94989	7.42544e-07	6.3832e-05
CD151	ENSG00000177697	37.7549	1.09228	1.09228	0.324999	-3.36086	0.000777009	0.0105195
CDC20	ENSG00000117399	40.2653	1.09536	1.09536	0.319341	-3.43005	0.000603468	0.00900783
CRB1	ENSG00000134376	15.7749	-1.15077	1.15077	0.338967	3.39494	0.000686448	0.0097532
CRLF1	ENSG00000006016	133.12	1.10104	1.10104	0.227586	-4.8379	1.31219e-06	0.000103968
CYSRT1	ENSG00000197191	44.7942	1.55162	1.55162	0.268724	-5.77404	7.739e-09	1.97218e-06
DCLK2	ENSG00000170390	14.9682	-1.14125	1.14125	0.321751	3.54701	0.000389626	0.00649528
DDX39B	ENSG00000198563	28.1206	-1.0994	1.0994	0.296057	3.71347	0.000204438	0.00407449
DHFR	ENSG00000228716	179.329	-1.06371	1.06371	0.188535	5.64195	1.6813e-08	3.63524e-06
DHTKD1	ENSG00000181192	80.2478	-1.13982	1.13982	0.216897	5.25515	1.47903e-07	1.80938e-05
ELK4	ENSG00000158711	21.53	-1.07162	1.07162	0.315081	3.40109	0.000671183	0.0096356
EMC7	ENSG00000134153	13.9601	1.23252	1.23252	0.419993	-2.93463	0.00333951	0.0279993
EXTL2	ENSG00000162694	52.9464	1.03784	1.03784	0.237333	-4.37295	1.22579e-05	0.000546625
FADS1	ENSG00000149485	787.983	-1.30621	1.30621	0.13935	9.3736	0	0
GPRC5A	ENSG00000013588	136.088	1.06407	1.06407	0.153349	-6.9389	4e-12	3.783e-09
GTF2H2	ENSG00000145736	34.7676	-1.00839	1.00839	0.274383	3.67514	0.00023772	0.00449903
GTF2H2C	ENSG00000183474	49.7916	-1.2496	1.2496	0.288753	4.32759	1.50753e-05	0.000621747
H4C3	ENSG00000197061	788.472	1.02645	1.02645	0.255533	-4.01691	5.89663e-05	0.00163948
HAGHL	ENSG00000103253	27.2261	-1.111	1.111	0.279452	3.97564	7.01911e-05	0.00184123
HEATR3	ENSG00000155393	41.59	-1.00377	1.00377	0.271513	3.69694	0.000218211	0.0042308
HSPA1A	ENSG00000204389	32.1399	1.18196	1.18196	0.303873	-3.88965	0.000100387	0.00241166
HSPA5	ENSG00000044574	789.257	1.31711	1.31711	0.164932	-7.9858	0	2e-12
HSPA8	ENSG00000109971	250.572	1.02396	1.02396	0.20977	-4.88131	1.05382e-06	8.75001e-05
HSPB1	ENSG00000106211	234.22	1.04747	1.04747	0.17965	-5.83063	5.522e-09	1.46748e-06
HSPH1	ENSG00000120694	242.781	1.22459	1.22459	0.141571	-8.64998	0	0
IDH2	ENSG00000182054	18.114	-1.02883	1.02883	0.32447	3.1708	0.00152021	0.0163847
IER3	ENSG00000137331	320.47	1.10888	1.10888	0.20783	-5.33554	9.5259e-08	1.33269e-05
IGFN1	ENSG00000163395	119.685	-1.01612	1.01612	0.195085	5.20859	1.90281e-07	2.155e-05
IKBKG	ENSG00000269335	27.5261	1.06062	1.06062	0.250911	-4.22705	2.36772e-05	0.000868998
KCNK6	ENSG00000099337	17.2168	-1.098	1.098	0.333837	3.28903	0.00100533	0.012346
KIAA1586	ENSG00000168116	14.7112	-1.38172	1.38172	0.328732	4.20319	2.63177e-05	0.000925008
LGALS1	ENSG00000100097	126.874	1.03454	1.03454	0.226218	-4.57321	4.80307e-06	0.000257668
LMNA	ENSG00000160789	239.938	1.26646	1.26646	0.209078	-6.05736	1.384e-09	4.93647e-07
MAP3K9	ENSG00000006432	36.7962	-1.10227	1.10227	0.273593	4.02886	5.6049e-05	0.00158424
MAP7D2	ENSG00000184368	55.9992	-1.14158	1.14158	0.209283	5.45474	4.9046e-08	8.97281e-06
METTL7A	ENSG00000185432	15.8446	-1.01777	1.01777	0.364721	2.79053	0.00526211	0.0380397
MLLT6	ENSG00000275023	77.0417	-1.51655	1.51655	0.266789	5.68445	1.3123e-08	2.92606e-06
MMAB	ENSG00000139428	47.9987	-1.10487	1.10487	0.222635	4.9627	6.95186e-07	6.04896e-05
MRM3	ENSG00000171861	16.2225	1.13153	1.13153	0.342383	-3.30486	0.000950224	0.0118322
MRPL14	ENSG00000180992	42.5038	1.11279	1.11279	0.284697	-3.90867	9.28057e-05	0.00228334
MRPL41	ENSG00000182154	89.2028	1.15183	1.15183	0.270433	-4.25921	2.05148e-05	0.000795507
MRPL9	ENSG00000143436	33.7612	1.022	1.022	0.243907	-4.1901	2.78834e-05	0.00095648
MYLK3	ENSG00000140795	18.1926	-1.35233	1.35233	0.342927	3.94351	8.02987e-05	0.00204618
NAA40	ENSG00000110583	51.1459	-1.04109	1.04109	0.255382	4.07658	4.5703e-05	0.0013644
NDUFAF3	ENSG00000178057	14.3669	1.19149	1.19149	0.357545	-3.33243	0.000860898	0.0111885
NT5DC1	ENSG00000178425	20.185	-1.6104	1.6104	0.294455	5.46908	4.5238e-08	8.49401e-06
PHLDA2	ENSG00000181649	110.964	1.35613	1.35613	0.204296	-6.63806	3.2e-11	2.0616e-08
PIGX	ENSG00000163964	58.366	-1.14123	1.14123	0.221805	5.14518	2.6727e-07	2.84622e-05
PLEC	ENSG00000178209	577.412	1.32076	1.32076	0.159623	-8.27425	0	0
POLR3K	ENSG00000161980	25.0059	1.03952	1.03952	0.322379	-3.22454	0.00126177	0.0145206
POMGNT2	ENSG00000144647	20.3999	1.00753	1.00753	0.310844	-3.24128	0.00118993	0.0139183
PPARA	ENSG00000186951	21.5877	-1.05926	1.05926	0.31258	3.38875	0.000702108	0.00984193
PRDX1	ENSG00000117450	1703.33	1.02203	1.02203	0.199117	-5.13284	2.85406e-07	2.99466e-05
PRRT2	ENSG00000167371	22.0771	-1.31578	1.31578	0.322291	4.08259	4.45369e-05	0.00134649
RBM3	ENSG00000102317	327.442	-1.76677	1.76677	0.197561	8.94292	0	0
RFLNB	ENSG00000183688	15.7061	-1.54879	1.54879	0.303369	5.1053	3.30271e-07	3.319e-05
RHOF	ENSG00000139725	46.9892	1.19841	1.19841	0.252705	-4.74233	2.11271e-06	0.000142707
RNF157	ENSG00000141576	20.6883	-1.30568	1.30568	0.318971	4.09342	4.25062e-05	0.00130164
ROMO1	ENSG00000125995	184.02	1.14374	1.14374	0.29065	-3.93509	8.31642e-05	0.00211166
RPS5	ENSG00000083845	355.71	1.07768	1.07768	0.181277	-5.94495	2.765e-09	8.90197e-07
S100A11	ENSG00000163191	128.9	1.11226	1.11226	0.207362	-5.36384	8.1472e-08	1.21105e-05
S100A16	ENSG00000188643	155.154	1.00098	1.00098	0.162682	-6.15301	7.6e-10	3.01355e-07
SDF2L1	ENSG00000128228	157.465	1.00864	1.00864	0.167897	-6.00751	1.884e-09	6.40102e-07
SENP8	ENSG00000166192	19.4651	-1.32823	1.32823	0.335538	3.95853	7.54137e-05	0.00193553
SLC25A33	ENSG00000171612	31.7205	-1.29876	1.29876	0.277767	4.67573	2.92907e-06	0.00018173
SLC2A3	ENSG00000059804	16.2826	-1.40438	1.40438	0.335948	4.18035	2.91057e-05	0.000993633
SLC52A2	ENSG00000185803	94.4753	1.24334	1.24334	0.229708	-5.4127	6.2082e-08	1.05465e-05
SPDL1	ENSG00000040275	1048.71	1.40179	1.40179	0.16549	-8.47057	0	0
STK38L	ENSG00000211455	17.0676	-1.07781	1.07781	0.32507	3.31562	0.000914401	0.0115467
STOX2	ENSG00000173320	19.9204	-1.07649	1.07649	0.297393	3.61975	0.000294884	0.00525933
THBS1	ENSG00000137801	68.9088	-1.19901	1.19901	0.285127	4.20518	2.60872e-05	0.000925008
TIMP1	ENSG00000102265	35.7066	1.14053	1.14053	0.348232	-3.27521	0.00105583	0.0127252
TMEM158	ENSG00000249992	51.6492	1.08462	1.08462	0.222205	-4.88116	1.05466e-06	8.75001e-05
TMEM250	ENSG00000238227	141.53	1.0214	1.0214	0.224185	-4.55606	5.21213e-06	0.000277221
TNS3	ENSG00000136205	26.6332	-1.16855	1.16855	0.293597	3.98013	6.88776e-05	0.00182016
TRIM65	ENSG00000141569	71.2895	-1.52716	1.52716	0.300515	5.08181	3.73847e-07	3.70472e-05
TRMT9B	ENSG00000250305	16.5	-1.14256	1.14256	0.320926	3.56019	0.000370583	0.00623611
TUBA1C	ENSG00000167553	668.481	1.26518	1.26518	0.270228	-4.68191	2.84207e-06	0.000177971
TUBA4A	ENSG00000127824	480.982	1.05023	1.05023	0.182521	-5.75402	8.715e-09	2.07264e-06
TUBB4B	ENSG00000188229	301.365	1.33196	1.33196	0.25236	-5.27803	1.30578e-07	1.6637e-05
TUBB6	ENSG00000176014	298.389	1.03342	1.03342	0.201475	-5.12928	2.90847e-07	3.00752e-05
UBC	ENSG00000150991	649.996	1.28701	1.28701	0.236247	-5.44776	5.1008e-08	9.09862e-06
UBE2J2	ENSG00000160087	165.383	1.01386	1.01386	0.212751	-4.76546	1.88422e-06	0.000131874
UBXN4	ENSG00000144224	46.7217	-1.14253	1.14253	0.258343	4.42253	9.75516e-06	0.000446173
VPS33B	ENSG00000184056	14.9647	-1.03354	1.03354	0.302287	3.41905	0.000628395	0.00925923
WDR82	ENSG00000164091	216.748	-1.00761	1.00761	0.187486	5.37432	7.6872e-08	1.19235e-05
YY1AP1	ENSG00000163374	70.7184	-1.09487	1.09487	0.295364	3.70685	0.000209849	0.00413887
ZBTB8A	ENSG00000160062	39.9167	-1.04712	1.04712	0.254914	4.10776	3.9952e-05	0.00126091
ZNF367	ENSG00000165244	16.5363	-1.01712	1.01712	0.292891	3.4727	0.000515257	0.00800002
ZNF462	ENSG00000148143	20.2216	-1.0534	1.0534	0.290354	3.62797	0.000285653	0.00512661
ZNF620	ENSG00000177842	30.215	-1.08638	1.08638	0.255397	4.25368	2.10283e-05	0.000802337
ZNF714	ENSG00000160352	66.2218	-1.09372	1.09372	0.216789	5.0451	4.53281e-07	4.31221e-05

## Sheet: SD3_MHEA24-CTRL24
Gene symbol	ENSG	baseMean	Log2FC	Abs Log2FC	lfcSE	stat	pvalue	padj
AC002076.1	ENSG00000234695	15.263	-1.11696	1.11696	0.307407	-3.63349	0.000279612	0.0175952
AC087473.1	ENSG00000259380	62.4676	-2.0022	2.0022	0.332032	-6.03015	1.638e-09	6.56531e-06
AC103706.1	ENSG00000261220	6.31309	-1.34437	1.34437	0.403834	-3.32902	0.000871531	0.0341409
AC114980.1	ENSG00000251023	26.2204	-1.0101	1.0101	0.30223	-3.34215	0.000831308	0.0332086
AC117382.1	ENSG00000240695	11.972	-1.22569	1.22569	0.350177	-3.50021	0.000464899	0.023271
AC138409.2	ENSG00000215158	34.7833	-1.13139	1.13139	0.318015	-3.55765	0.000374184	0.0204943
AC245060.5	ENSG00000274422	36.0726	-2.63572	2.63572	0.415141	-6.34899	2.17e-10	2.13855e-06
ACSF3	ENSG00000176715	10.8443	-1.19114	1.19114	0.362419	-3.28663	0.00101393	0.0365124
ACTA2	ENSG00000107796	7.18497	-1.58137	1.58137	0.383346	-4.12516	3.7047e-05	0.00445784
ADAMTSL3	ENSG00000156218	14.9336	-1.02346	1.02346	0.298914	-3.42391	0.000617263	0.0278107
ADGRD1	ENSG00000111452	12.305	-1.16473	1.16473	0.352145	-3.30752	0.000941253	0.0358415
ADTRP	ENSG00000111863	9.0763	-1.27579	1.27579	0.373757	-3.41343	0.000641511	0.028258
ANGPTL4	ENSG00000167772	9.54167	-1.34144	1.34144	0.425843	-3.15007	0.00163234	0.0487955
ASIC1	ENSG00000110881	12.409	-1.20018	1.20018	0.352781	-3.40205	0.000668823	0.0289442
CARMN	ENSG00000249669	14.655	-1.20609	1.20609	0.344637	-3.49959	0.000465979	0.023271
CDC20	ENSG00000117399	40.2653	1.21745	1.21745	0.309008	3.93985	8.15315e-05	0.00766164
CSPP1	ENSG00000104218	30.2814	-1.09691	1.09691	0.320533	-3.42214	0.00062131	0.0278658
CSRP2	ENSG00000175183	21.183	1.00061	1.00061	0.296139	3.37886	0.000727883	0.0303425
CYP3A5	ENSG00000106258	9.99111	-1.69293	1.69293	0.388631	-4.35614	1.32374e-05	0.00221183
DDX55	ENSG00000111364	34.3079	-1.01666	1.01666	0.229355	-4.43268	9.30706e-06	0.00173269
DDX58	ENSG00000107201	17.6498	-1.10717	1.10717	0.332363	-3.33119	0.00086476	0.0341303
DDX60	ENSG00000137628	11.5565	-1.44885	1.44885	0.346902	-4.17654	2.95973e-05	0.00384259
DENND3	ENSG00000105339	17.0047	-1.21435	1.21435	0.308148	-3.94081	8.12086e-05	0.00766164
DZIP1L	ENSG00000158163	19.3869	-1.49255	1.49255	0.383318	-3.89375	9.87069e-05	0.00863918
ECH1	ENSG00000104823	20.7321	-1.0282	1.0282	0.319406	-3.2191	0.00128595	0.0428663
EXT2	ENSG00000151348	9.65187	1.3435	1.3435	0.398175	3.37415	0.000740445	0.0306887
FAM114A2	ENSG00000055147	6.36122	1.28112	1.28112	0.409042	3.132	0.00173618	0.0499444
FAM207A	ENSG00000160256	51.2763	1.09585	1.09585	0.200958	5.45315	4.9485e-08	3.48762e-05
FAM214B	ENSG00000005238	6.76871	-1.72661	1.72661	0.402848	-4.286	1.8192e-05	0.00267911
FAM228B	ENSG00000219626	9.26688	-1.58681	1.58681	0.372701	-4.2576	2.06629e-05	0.00295479
FASTKD3	ENSG00000124279	9.21639	1.69568	1.69568	0.366489	4.62682	3.71316e-06	0.000893603
FENDRR	ENSG00000268388	7.77777	1.19102	1.19102	0.370385	3.21564	0.00130156	0.0432407
FER1L5	ENSG00000249715	8.94724	-1.26383	1.26383	0.361196	-3.49902	0.000466977	0.023271
FSTL4	ENSG00000053108	8.06199	1.36375	1.36375	0.40712	3.34975	0.000808848	0.0325751
GATA2-AS1	ENSG00000244300	17.4752	-1.04846	1.04846	0.323692	-3.23906	0.00119922	0.0412291
GMDS	ENSG00000112699	18.8968	1.24165	1.24165	0.285736	4.34546	1.38982e-05	0.00221183
GPR135	ENSG00000181619	11.2123	-1.38585	1.38585	0.419324	-3.30496	0.000949904	0.0358415
HIST1H4C	ENSG00000197061	788.472	1.06469	1.06469	0.255127	4.17315	3.00418e-05	0.00384964
HSPA1A	ENSG00000204389	32.1399	1.02199	1.02199	0.297864	3.43104	0.000601262	0.027466
HUNK	ENSG00000142149	27.6158	-1.02397	1.02397	0.266965	-3.83558	0.000125269	0.010049
IFIT2	ENSG00000119922	6.4625	-1.37662	1.37662	0.387215	-3.55517	0.000377729	0.0204943
IFIT3	ENSG00000119917	14.1621	-1.46609	1.46609	0.345501	-4.24337	2.20186e-05	0.00310367
IGFN1	ENSG00000163395	119.685	-1.08601	1.08601	0.191792	-5.66244	1.4923e-08	1.63609e-05
IL18BP	ENSG00000137496	8.38977	-1.53241	1.53241	0.444999	-3.44363	0.000573959	0.0267135
INCENP	ENSG00000149503	101.486	-1.03315	1.03315	0.313172	-3.29898	0.000970366	0.035997
ITSN2	ENSG00000198399	28.1688	-1.12533	1.12533	0.239223	-4.70412	2.54962e-06	0.000662028
KCNG1	ENSG00000026559	20.6312	-1.08246	1.08246	0.27866	-3.88453	0.00010253	0.00879708
KIAA0040	ENSG00000235750	16.9977	-1.09132	1.09132	0.307806	-3.54548	0.000391905	0.0210009
KIAA1328	ENSG00000150477	40.3406	-1.42045	1.42045	0.270096	-5.25907	1.44788e-07	7.51909e-05
KMT2B	ENSG00000272333	30.7708	-1.26259	1.26259	0.354419	-3.56241	0.00036746	0.0204943
LDLRAD3	ENSG00000179241	15.8525	1.31158	1.31158	0.347491	3.77443	0.000160375	0.0123626
LINC-PINT	ENSG00000231721	10.5051	-1.152	1.152	0.364546	-3.16011	0.00157712	0.0483275
LINC00504	ENSG00000248360	22.2185	-1.12183	1.12183	0.304219	-3.68757	0.00022641	0.0156223
LINC01873	ENSG00000232164	25.58	-1.60966	1.60966	0.349937	-4.59987	4.22752e-06	0.000948022
LUC7L3	ENSG00000108848	384.052	-1.12248	1.12248	0.201306	-5.57598	2.4614e-08	2.20783e-05
MAB21L3	ENSG00000173212	6.66613	-1.32431	1.32431	0.422374	-3.1354	0.00171619	0.0496587
MALAT1	ENSG00000251562	15941.3	-1.52067	1.52067	0.273606	-5.5579	2.7304e-08	2.24508e-05
MAP3K8	ENSG00000107968	10.6513	-1.23404	1.23404	0.333323	-3.70222	0.000213724	0.0149554
MFSD9	ENSG00000135953	12.8196	-1.15606	1.15606	0.357898	-3.23015	0.00123724	0.0419514
MNT	ENSG00000070444	247.155	-1.05584	1.05584	0.244612	-4.31639	1.58601e-05	0.00241419
MOB3B	ENSG00000120162	9.97673	-1.74293	1.74293	0.363141	-4.79959	1.58991e-06	0.000458202
MRPL10	ENSG00000159111	10.467	1.1076	1.1076	0.351924	3.14728	0.001648	0.0487955
MT-TS1	ENSG00000210151	25.1815	1.12945	1.12945	0.312315	3.61639	0.000298746	0.0184233
NCEH1	ENSG00000144959	18.9657	1.15958	1.15958	0.315747	3.6725	0.00024019	0.0163934
NDUFS7	ENSG00000115286	33.1556	1.09774	1.09774	0.274816	3.99446	6.48421e-05	0.00652834
NHSL2	ENSG00000204131	19.0764	1.07926	1.07926	0.277711	3.88629	0.00010179	0.00879708
None	None	34.273	-1.05604	1.05604	0.247032	-4.2749	1.91225e-05	0.00277473
NR4A2	ENSG00000153234	14.0375	-1.2368	1.2368	0.333542	-3.70809	0.000208831	0.0147629
PEAK1	ENSG00000173517	52.9111	-1.0378	1.0378	0.232837	-4.45721	8.30343e-06	0.0016562
PGM5P2	ENSG00000277778	33.927	-2.07833	2.07833	0.387863	-5.35842	8.3953e-08	5.17727e-05
PHTF1	ENSG00000116793	17.9916	-1.09968	1.09968	0.275981	-3.98462	6.75873e-05	0.00660281
PITPNM3	ENSG00000091622	14.9645	-1.32365	1.32365	0.386541	-3.42435	0.000616282	0.0278107
PLCXD3	ENSG00000182836	62.4998	-1.01114	1.01114	0.282537	-3.5788	0.00034518	0.0200298
PLEKHN1	ENSG00000187583	19.4342	-2.1909	2.1909	0.423037	-5.17899	2.23086e-07	0.000100054
PNISR	ENSG00000132424	222.892	-1.23253	1.23253	0.212608	-5.79718	6.744e-09	9.53447e-06
PRPF38B	ENSG00000134186	192.631	-1.10273	1.10273	0.187575	-5.87891	4.13e-09	8.14987e-06
PTMS	ENSG00000159335	611.731	-1.03968	1.03968	0.236609	-4.39409	1.11239e-05	0.00196
RAB3C	ENSG00000152932	6.33388	-1.15085	1.15085	0.367381	-3.13257	0.00173285	0.0499444
RABGAP1L	ENSG00000152061	9.81605	-1.13574	1.13574	0.345269	-3.28944	0.00100385	0.0365124
RBM3	ENSG00000102317	327.442	-1.02731	1.02731	0.195231	-5.26203	1.42476e-07	7.51909e-05
RNY1	ENSG00000201098	49.1325	1.44255	1.44255	0.331723	4.34865	1.36978e-05	0.00221183
RNY4	ENSG00000252316	32.3672	1.23831	1.23831	0.388061	3.19103	0.00141768	0.0451235
SCPEP1	ENSG00000121064	11.5805	-1.00584	1.00584	0.315156	-3.19157	0.00141504	0.0451235
SREK1	ENSG00000153914	171.517	-1.26351	1.26351	0.212053	-5.95845	2.546e-09	6.56531e-06
SS18L2	ENSG00000008324	28.3339	1.11453	1.11453	0.275798	4.04109	5.32029e-05	0.00608157
TAF3	ENSG00000165632	25.8832	-1.19677	1.19677	0.268641	-4.45492	8.39262e-06	0.0016562
TAGLN	ENSG00000149591	41.0097	-1.2227	1.2227	0.211752	-5.77423	7.73e-09	9.53447e-06
TCEA3	ENSG00000204219	6.82	-1.44658	1.44658	0.37997	-3.8071	0.000140607	0.0110989
TCIM	ENSG00000176907	10.2886	-1.08126	1.08126	0.331179	-3.26489	0.00109506	0.0388284
TRERF1	ENSG00000124496	9.86062	-1.201	1.201	0.337836	-3.55497	0.000378024	0.0204943
VTRNA1-2	ENSG00000202111	5.76395	1.46747	1.46747	0.463729	3.16449	0.00155353	0.0480522
WDFY3	ENSG00000163625	12.1237	-1.01251	1.01251	0.304307	-3.32726	0.000877057	0.0342052
WHAMM	ENSG00000156232	14.6589	-1.09987	1.09987	0.308887	-3.56075	0.000369796	0.0204943
ZBED6	ENSG00000257315	30.2797	-1.09674	1.09674	0.273045	-4.01671	5.9017e-05	0.00621365
ZNF236	ENSG00000130856	14.5162	-1.15011	1.15011	0.30583	-3.76062	0.000169493	0.0126696
ZNF90P3	ENSG00000233782	6.82361	-1.76382	1.76382	0.384636	-4.58569	4.52488e-06	0.000992156

## Sheet: SD4_MPH24-CTRL24
Gene Symbol	ENSG	baseMean	Log2FC	Abs Log2FC	lfcSE	stat	pvalue	padj
AC005005.4	ENSG00000278920	8.0968	1.18012	1.18012	0.386075	-3.05671	0.00223781	0.0226234
AC026124.1	ENSG00000250280	6.87291	-1.20858	1.20858	0.43071	2.80603	0.00501567	0.0401701
AC048341.1	ENSG00000257354	11.7666	-1.14662	1.14662	0.363206	3.15693	0.00159437	0.0175969
AC087473.1	ENSG00000259380	62.4676	-1.80985	1.80985	0.331455	5.46033	4.7524e-08	6.08987e-06
AC092139.2	ENSG00000279476	105.887	-1.57076	1.57076	0.378487	4.15011	3.32318e-05	0.000972993
AC103706.1	ENSG00000261220	6.31309	-1.83646	1.83646	0.418255	4.39076	1.12953e-05	0.000422163
AC122718.1	ENSG00000250461	10.1696	-1.40888	1.40888	0.418411	3.36721	0.000759328	0.0103866
AC132872.4	ENSG00000280407	11.413	1.11729	1.11729	0.371	-3.01156	0.0025991	0.0253663
AC138409.2	ENSG00000215158	34.7833	-1.67554	1.67554	0.322954	5.18818	2.12364e-07	1.98247e-05
AC245060.5	ENSG00000274422	36.0726	-2.69464	2.69464	0.415718	6.4819	9.1e-11	4.7037e-08
ACTA2	ENSG00000107796	7.18497	-1.25818	1.25818	0.376608	3.34083	0.000835279	0.0110331
AKR1C3	ENSG00000196139	207.761	1.09449	1.09449	0.252198	-4.33981	1.42604e-05	0.000501268
AL627309.5	ENSG00000241860	7.82212	-1.29232	1.29232	0.423567	3.05104	0.00228051	0.0229143
ALDH3A1	ENSG00000108602	14.0319	1.08831	1.08831	0.326168	-3.33664	0.000847966	0.0111707
ALDOA	ENSG00000149925	342.285	1.14824	1.14824	0.173902	-6.60282	4e-11	2.8432e-08
AMOTL2	ENSG00000114019	17.6015	-1.01862	1.01862	0.358409	2.84205	0.0044825	0.0373321
ANKRD17	ENSG00000132466	98.6948	-1.01248	1.01248	0.200469	5.05056	4.40514e-07	3.50528e-05
ANKRD18B	ENSG00000230453	34.3025	-1.07341	1.07341	0.253762	4.23001	2.33686e-05	0.00073667
ANP32E	ENSG00000143401	98.7757	-1.06013	1.06013	0.186018	5.6991	1.2044e-08	2.1497e-06
AP002495.1	ENSG00000254469	9.21141	-1.05519	1.05519	0.389831	2.70678	0.00679396	0.0495096
AP3D1	ENSG00000065000	91.9639	-1.05799	1.05799	0.222398	4.75721	1.96289e-06	0.000114603
APBB2	ENSG00000163697	7.73146	-1.13907	1.13907	0.366055	3.11174	0.00185986	0.0197325
APOL2	ENSG00000128335	8.10668	-1.11124	1.11124	0.395432	2.8102	0.00495105	0.0398467
ARMCX5	ENSG00000125962	8.58737	-1.00864	1.00864	0.351397	2.87037	0.00409997	0.0353005
ATAD5	ENSG00000176208	53.0167	-1.12799	1.12799	0.212191	5.31591	1.06127e-07	1.18994e-05
ATOX1	ENSG00000177556	50.9967	1.05292	1.05292	0.23739	-4.4354	9.18995e-06	0.000362709
ATP6V1F	ENSG00000128524	45.0774	1.04429	1.04429	0.235536	-4.43367	9.2643e-06	0.000364167
AUNIP	ENSG00000127423	11.8997	1.1294	1.1294	0.342329	-3.29915	0.000969771	0.0123787
BAZ1B	ENSG00000009954	300.597	-1.18454	1.18454	0.181803	6.51553	7.2e-11	4.432e-08
BOD1L1	ENSG00000038219	148.079	-1.0084	1.0084	0.175503	5.74579	9.15e-09	1.77017e-06
BTN2A1	ENSG00000112763	18.4509	-1.01781	1.01781	0.31994	3.18127	0.00146631	0.0165161
C14orf132	ENSG00000227051	6.45035	-1.21124	1.21124	0.419038	2.89052	0.00384605	0.0338226
C1orf21	ENSG00000116667	10.9769	-1.26538	1.26538	0.346325	3.65373	0.000258459	0.0047052
C1orf50	ENSG00000164008	7.28778	1.66736	1.66736	0.426804	-3.90662	9.35965e-05	0.00215775
C1orf61	ENSG00000125462	11.0283	1.26363	1.26363	0.39356	-3.21078	0.00132376	0.0154027
C1QBP	ENSG00000108561	32.2204	-1.1077	1.1077	0.291252	3.80325	0.000142808	0.00299958
C4orf48	ENSG00000243449	36.173	1.02369	1.02369	0.262965	-3.89287	9.90643e-05	0.00226806
CACFD1	ENSG00000160325	10.9596	1.18425	1.18425	0.361421	-3.27665	0.00105046	0.0129723
CALD1	ENSG00000122786	321.17	-1.18854	1.18854	0.168814	7.04051	2e-12	3.139e-09
CAPG	ENSG00000042493	70.3919	1.11255	1.11255	0.235882	-4.71656	2.39867e-06	0.000131487
CARMIL1	ENSG00000079691	22.0365	-1.19163	1.19163	0.29963	3.977	6.97906e-05	0.00171299
CCN1	ENSG00000142871	46.6682	-1.29101	1.29101	0.44067	2.92965	0.00339344	0.0308884
CCN2	ENSG00000118523	42.2324	-1.22857	1.22857	0.362065	3.39323	0.000690742	0.00969495
CCPG1	ENSG00000260916	13.199	-1.13353	1.13353	0.340662	3.32742	0.000876555	0.0115013
CCSER2	ENSG00000107771	10.9659	-1.03889	1.03889	0.345789	3.00441	0.00266094	0.0257553
CD151	ENSG00000177697	37.7549	1.28298	1.28298	0.314982	-4.07317	4.63774e-05	0.00125029
CD81	ENSG00000110651	57.3153	1.1927	1.1927	0.280434	-4.25305	2.10877e-05	0.000679975
CD99L2	ENSG00000102181	10.01	1.09168	1.09168	0.356887	-3.05888	0.00222163	0.0225971
CDC20	ENSG00000117399	40.2653	1.26637	1.26637	0.309071	-4.09736	4.17896e-05	0.00115685
CEP128	ENSG00000100629	19.7069	-1.10569	1.10569	0.287148	3.85059	0.000117832	0.00256656
CEP170	ENSG00000143702	16.9856	-1.02381	1.02381	0.320571	3.1937	0.00140461	0.0160223
CEP95	ENSG00000258890	17.9514	-1.00612	1.00612	0.28996	3.46985	0.000520757	0.00795512
CHAC2	ENSG00000143942	7.34568	-1.19565	1.19565	0.423686	2.82201	0.0047723	0.0387239
CHID1	ENSG00000177830	44.9069	1.12593	1.12593	0.224544	-5.01428	5.32324e-07	4.0095e-05
CHML	ENSG00000203668	37.2619	-1.32173	1.32173	0.247077	5.34946	8.8215e-08	1.01212e-05
CLK1	ENSG00000013441	35.269	1.11123	1.11123	0.237098	-4.6868	2.77506e-06	0.000146425
CLPB	ENSG00000162129	5.96051	1.49466	1.49466	0.426666	-3.50311	0.000459851	0.00713421
CLSPN	ENSG00000092853	184.284	-1.02748	1.02748	0.157969	6.50436	7.8e-11	4.432e-08
CNTRL	ENSG00000119397	28.6219	-1.07375	1.07375	0.258864	4.14791	3.35526e-05	0.000973717
CPNE2	ENSG00000140848	7.21252	-1.07877	1.07877	0.392844	2.74604	0.00603188	0.0458172
CSPP1	ENSG00000104218	30.2814	-1.48456	1.48456	0.324791	4.57081	4.85846e-06	0.000224011
CST3	ENSG00000101439	15.0879	1.01785	1.01785	0.301762	-3.37302	0.000743485	0.0102315
CUEDC2	ENSG00000107874	16.6276	1.03985	1.03985	0.340064	-3.0578	0.00222968	0.0225989
CUTA	ENSG00000112514	53.145	1.05149	1.05149	0.211878	-4.9627	6.95185e-07	5.00686e-05
CYBA	ENSG00000051523	9.18247	1.1277	1.1277	0.389727	-2.89357	0.00380894	0.0336161
CYP1B1-AS1	ENSG00000232973	6.77447	1.32591	1.32591	0.409445	-3.2383	0.00120244	0.0143175
CYP3A5	ENSG00000106258	9.99111	-1.24465	1.24465	0.382333	3.25541	0.0011323	0.0137253
DCAF1	ENSG00000145041	30.5075	-1.07748	1.07748	0.287373	3.74943	0.00017724	0.00356904
DDTL; DDT	ENSG00000099977	126.677	1.06008	1.06008	0.299533	-3.53911	0.000401484	0.00645186
DDX58	ENSG00000107201	17.6498	-1.16417	1.16417	0.334727	3.47797	0.000505222	0.00776131
DNPH1	ENSG00000112667	18.9168	1.1054	1.1054	0.310442	-3.56074	0.000369812	0.00608156
DPM3	ENSG00000179085	43.7556	1.07577	1.07577	0.257751	-4.17368	2.99715e-05	0.000882773
DZIP1L	ENSG00000158163	19.3869	-1.15509	1.15509	0.380509	3.03565	0.00240017	0.0238735
EFEMP1	ENSG00000115380	29.2383	-1.28153	1.28153	0.265113	4.83389	1.3389e-06	8.41458e-05
EML3	ENSG00000149499	17.1141	1.18378	1.18378	0.292778	-4.04327	5.27119e-05	0.0013796
ETFB	ENSG00000105379	121.799	1.0344	1.0344	0.208261	-4.96684	6.80529e-07	4.96372e-05
EXOC8	ENSG00000116903	8.94499	-1.14202	1.14202	0.379537	3.00899	0.00262122	0.0255064
FAH	ENSG00000103876	12.4423	1.0352	1.0352	0.330137	-3.13566	0.00171467	0.0186213
FAM120C	ENSG00000184083	7.39312	-1.23347	1.23347	0.379384	3.25125	0.001149	0.0139106
FAM219A	ENSG00000164970	21.2064	-1.06306	1.06306	0.299544	3.54894	0.000386779	0.00628638
FAM228B	ENSG00000219626	9.26688	-1.66673	1.66673	0.375596	4.43756	9.09846e-06	0.00036054
FAM76B	ENSG00000077458	14.9831	-1.02516	1.02516	0.298228	3.4375	0.00058711	0.00865921
FAM91A1	ENSG00000176853	17.2049	-1.02147	1.02147	0.318293	3.20922	0.00133094	0.0154622
FBRSL1	ENSG00000112787	15.9053	-1.09793	1.09793	0.350307	3.13419	0.00172331	0.0186754
FBXW5	ENSG00000159069	257.285	1.00954	1.00954	0.18248	-5.53233	3.16e-08	4.45422e-06
FDXR	ENSG00000161513	14.107	1.2146	1.2146	0.328771	-3.69437	0.000220436	0.00420704
FGFBP3	ENSG00000174721	9.84376	1.15073	1.15073	0.36255	-3.17398	0.00150364	0.0168214
FNIP2	ENSG00000052795	9.29829	-1.06231	1.06231	0.365205	2.90881	0.00362806	0.0325556
FOLR1	ENSG00000110195	123.088	1.02156	1.02156	0.20206	-5.05571	4.28782e-07	3.46786e-05
FSIP2	ENSG00000188738	7.60852	-1.2329	1.2329	0.372802	3.30712	0.000942595	0.0120873
FZD6	ENSG00000164930	9.47475	-1.08038	1.08038	0.355147	3.04205	0.00234972	0.0235378
GABPA	ENSG00000154727	7.22214	-1.04069	1.04069	0.382735	2.71908	0.00654638	0.0485297
GADD45A	ENSG00000116717	42.7083	-1.10282	1.10282	0.327677	3.36556	0.000763872	0.0103866
GAPDH	ENSG00000111640	3815.41	1.23142	1.23142	0.213169	-5.77672	7.617e-09	1.53383e-06
GDF15	ENSG00000130513	29.7465	-1.14444	1.14444	0.302809	3.77942	0.000157194	0.00323806
GFER	ENSG00000127554	32.9996	1.20079	1.20079	0.285016	-4.21308	2.51916e-05	0.000769551
GLIPR1	ENSG00000139278	14.4201	-1.07132	1.07132	0.338737	3.1627	0.00156311	0.0173231
GLMN	ENSG00000174842	16.1401	-1.04301	1.04301	0.311177	3.35182	0.000802818	0.0107774
GOLGA4	ENSG00000144674	227.03	-1.15602	1.15602	0.173552	6.66092	2.7e-11	2.3229e-08
GPR108	ENSG00000125734	9.82296	1.05448	1.05448	0.370043	-2.84961	0.00437731	0.0367871
GPR135	ENSG00000181619	11.2123	-1.93653	1.93653	0.427794	4.5268	5.98848e-06	0.000262615
GTPBP2	ENSG00000172432	11.5594	-1.18597	1.18597	0.38714	3.06341	0.00218827	0.0223884
HARBI1	ENSG00000180423	9.28797	-1.05241	1.05241	0.364855	2.88445	0.00392092	0.0341058
HDAC10	ENSG00000100429	20.932	1.40665	1.40665	0.276058	-5.09549	3.47833e-07	2.90497e-05
HDAC2	ENSG00000196591	91.072	-1.01584	1.01584	0.153535	6.61635	3.7e-11	2.7944e-08
HDHD3	ENSG00000119431	5.8323	1.09285	1.09285	0.40241	-2.71577	0.00661222	0.0486523
HEY1	ENSG00000164683	7.06884	-1.40672	1.40672	0.372817	3.7732	0.000161166	0.00329651
HSD17B7	ENSG00000132196	8.28927	1.33519	1.33519	0.422196	-3.16248	0.00156429	0.0173231
HSD17B8	ENSG00000204228	6.1769	1.10721	1.10721	0.404357	-2.7382	0.00617763	0.0467444
HSPA1A	ENSG00000204389	32.1399	1.12251	1.12251	0.297592	-3.77199	0.000161951	0.0033016
HSPB1	ENSG00000106211	234.22	1.08233	1.08233	0.173367	-6.24301	4.29e-10	1.69403e-07
IDH3B	ENSG00000101365	20.9846	1.13114	1.13114	0.271712	-4.16302	3.14072e-05	0.000922307
IFITM3	ENSG00000142089	107.838	1.39398	1.39398	0.227142	-6.13702	8.41e-10	2.86079e-07
IGFBP6	ENSG00000167779	18.9432	1.00935	1.00935	0.290238	-3.47768	0.000505779	0.00776131
IKBKG	ENSG00000269335	27.5261	1.07393	1.07393	0.252451	-4.25403	2.09955e-05	0.00067922
IMPDH2	ENSG00000178035	55.3167	1.11166	1.11166	0.248053	-4.48154	7.41068e-06	0.000308528
INCENP	ENSG00000149503	101.486	-1.41294	1.41294	0.314539	4.49211	7.05194e-06	0.000296091
IQCG	ENSG00000114473	9.12386	1.10239	1.10239	0.359046	-3.07032	0.00213826	0.0220002
ITPR1	ENSG00000150995	89.1369	-1.0132	1.0132	0.191843	5.28138	1.28214e-07	1.3751e-05
JADE3	ENSG00000102221	5.93171	-1.2566	1.2566	0.423477	2.96735	0.0030038	0.028254
JPH1	ENSG00000104369	13.7897	-1.19765	1.19765	0.325867	3.67528	0.000237586	0.00446556
KCTD9	ENSG00000104756	30.3262	-1.02583	1.02583	0.236715	4.33363	1.46673e-05	0.000509584
KIF26A	ENSG00000066735	83.0513	1.09955	1.09955	0.226981	-4.84424	1.27095e-06	8.09065e-05
KIF3A	ENSG00000131437	27.0899	-1.06593	1.06593	0.258413	4.12492	3.70859e-05	0.0010516
KMT2B	ENSG00000272333	30.7708	-1.14362	1.14362	0.353988	3.23068	0.00123495	0.0146106
LFNG	ENSG00000106003	8.15288	1.24164	1.24164	0.384415	-3.22996	0.00123808	0.0146301
LGALS1	ENSG00000100097	126.874	1.19177	1.19177	0.216839	-5.49613	3.8822e-08	5.17646e-06
LGALS3BP	ENSG00000108679	45.3509	1.16137	1.16137	0.233873	-4.96581	6.84166e-07	4.96372e-05
LIN7C	ENSG00000148943	32.8271	-1.51884	1.51884	0.259653	5.84949	4.931e-09	1.13149e-06
LINC00473	ENSG00000223414	19.292	-1.1613	1.1613	0.32352	3.58958	0.00033121	0.00568356
LINC00504	ENSG00000248360	22.2185	-1.22096	1.22096	0.306743	3.9804	6.87995e-05	0.00169711
LINC01873	ENSG00000232164	25.58	-1.72295	1.72295	0.351655	4.89954	9.60616e-07	6.49206e-05
LINC02503	ENSG00000249614	25.7094	-1.36905	1.36905	0.366199	3.73855	0.000185084	0.0036745
LINC02615	ENSG00000251432	7.69504	-1.10149	1.10149	0.402495	2.73665	0.00620686	0.0468376
LMO1	ENSG00000166407	10.9395	1.05403	1.05403	0.32691	-3.22421	0.00126319	0.0148204
LONP1	ENSG00000196365	51.7794	1.09759	1.09759	0.246039	-4.46102	8.15688e-06	0.000332578
LRRC75A	ENSG00000181350	141.488	1.30704	1.30704	0.355448	-3.67715	0.000235855	0.00444968
LUC7L3	ENSG00000108848	384.052	-1.26389	1.26389	0.201626	6.26851	3.65e-10	1.49864e-07
LYPLA1	ENSG00000120992	30.1229	-1.00824	1.00824	0.264832	3.80711	0.000140603	0.00296438
MAB21L3	ENSG00000173212	6.66613	-1.45166	1.45166	0.426141	3.40653	0.000657947	0.00939502
MALAT1	ENSG00000251562	15941.3	-1.91884	1.91884	0.27362	7.01278	2e-12	3.139e-09
MALL	ENSG00000144063	6.45875	1.21482	1.21482	0.422449	-2.87565	0.00403195	0.034806
MAP2K3	ENSG00000034152	126.925	-1.035	1.035	0.220815	4.68718	2.76998e-06	0.000146425
MARCKSL1	ENSG00000175130	7.1132	-1.12863	1.12863	0.388057	2.90841	0.00363268	0.0325556
MDN1	ENSG00000112159	84.7999	-1.30636	1.30636	0.199807	6.53813	6.2e-11	4.0976e-08
MECOM	ENSG00000085276	17.0522	-1.23193	1.23193	0.32241	3.821	0.000132912	0.00286341
MEST	ENSG00000106484	12.0115	-1.09064	1.09064	0.330948	3.29549	0.000982495	0.0124286
MFAP5	ENSG00000197614	9.9143	-1.45044	1.45044	0.370221	3.91778	8.93671e-05	0.00207479
MFSD3	ENSG00000167700	38.7941	1.04284	1.04284	0.251601	-4.14483	3.40063e-05	0.00098399
MGMT	ENSG00000170430	43.0542	1.56662	1.56662	0.257649	-6.08044	1.199e-09	3.87372e-07
MICU2	ENSG00000165487	12.1659	-1.12345	1.12345	0.325125	3.45544	0.000549386	0.00826831
MIEN1	ENSG00000141741	18.0598	1.02313	1.02313	0.287044	-3.56435	0.000364755	0.0060488
MINCR	ENSG00000253716	12.609	1.17501	1.17501	0.325238	-3.61276	0.000302956	0.00530409
MINDY1	ENSG00000143409	8.64755	-1.02484	1.02484	0.353756	2.89702	0.0037673	0.0334092
MIPOL1	ENSG00000151338	22.0487	-1.29285	1.29285	0.292629	4.41804	9.96021e-06	0.000385402
MOB3B	ENSG00000120162	9.97673	-1.2306	1.2306	0.349367	3.52237	0.000427714	0.00679325
MRPL41	ENSG00000182154	89.2028	1.14072	1.14072	0.264318	-4.3157	1.59097e-05	0.000543187
MRPL55	ENSG00000162910	59.6537	1.01617	1.01617	0.207147	-4.90556	9.31628e-07	6.38057e-05
MTFR1	ENSG00000066855	7.0244	-1.23712	1.23712	0.395735	3.12614	0.00177115	0.0190994
MTX1	ENSG00000173171	27.4988	1.19578	1.19578	0.256656	-4.65909	3.17617e-06	0.000163225
MUS81	ENSG00000172732	11.4595	-1.11312	1.11312	0.344204	3.23389	0.00122115	0.014482
MYLK3	ENSG00000140795	18.1926	-1.50518	1.50518	0.329778	4.56421	5.01385e-06	0.000229036
NAA10	ENSG00000102030	39.9147	1.17188	1.17188	0.215799	-5.43045	5.6211e-08	6.70507e-06
NAA38	ENSG00000183011	117.78	1.10941	1.10941	0.215026	-5.15943	2.47703e-07	2.20188e-05
NAGK	ENSG00000124357	24.2368	1.13653	1.13653	0.290378	-3.91396	9.07936e-05	0.00210296
NBEAL2	ENSG00000160796	13.2557	1.16362	1.16362	0.34818	-3.34199	0.000831788	0.0110256
NBPF8	ENSG00000270231	8.62984	-1.50243	1.50243	0.395062	3.80302	0.000142945	0.00299958
NCDN	ENSG00000020129	11.3259	1.31124	1.31124	0.35863	-3.65625	0.000255927	0.00468821
NDUFA13	ENSG00000186010	70.4211	1.30134	1.30134	0.233284	-5.57834	2.4283e-08	3.59055e-06
NDUFAF6	ENSG00000156170	11.5577	-1.10992	1.10992	0.338295	3.28091	0.00103473	0.012891
NDUFS7	ENSG00000115286	33.1556	1.0689	1.0689	0.275501	-3.87983	0.000104528	0.00236013
NDUFS8	ENSG00000110717	89.8553	1.22475	1.22475	0.17022	-7.19514	1e-12	2.367e-09
Novel Transcript, Sense Intronic To SMAD6	ENSG00000274995	6.73927	-1.54869	1.54869	0.416996	3.71392	0.000204074	0.00393282
NSMCE1	ENSG00000169189	35.304	1.02381	1.02381	0.216692	-4.72472	2.30434e-06	0.000129187
NT5DC2	ENSG00000168268	20.8477	1.14293	1.14293	0.293596	-3.89286	9.90712e-05	0.00226806
NTHL1	ENSG00000065057	47.999	1.08773	1.08773	0.229985	-4.72959	2.24974e-06	0.000127576
NUFIP1	ENSG00000083635	9.17405	-1.03607	1.03607	0.348257	2.97501	0.00292977	0.027687
NUP205	ENSG00000155561	25.5371	-1.14644	1.14644	0.36147	3.17162	0.00151594	0.0168823
OGFRL1	ENSG00000119900	7.70225	-1.27615	1.27615	0.385466	3.31067	0.000930739	0.0119734
OSBPL3	ENSG00000070882	29.4112	-1.02489	1.02489	0.264022	3.88184	0.000103671	0.00235155
PDK4	ENSG00000004799	85.5687	-1.32903	1.32903	0.220763	6.02017	1.742e-09	5.05639e-07
PET100	ENSG00000229833	36.9604	1.1626	1.1626	0.253392	-4.58816	4.47176e-06	0.000214964
PGM5P2	ENSG00000277778	33.927	-1.5495	1.5495	0.385456	4.01992	5.82189e-05	0.00149407
PHF14	ENSG00000106443	78.5291	-1.115	1.115	0.20779	5.36599	8.0507e-08	9.4567e-06
PHGDH	ENSG00000092621	52.4133	1.0831	1.0831	0.208782	-5.1877	2.12908e-07	1.98247e-05
PHPT1	ENSG00000054148	87.0641	1.03613	1.03613	0.26801	-3.86602	0.000110625	0.00246954
PIEZO2	ENSG00000154864	167.001	-1.15232	1.15232	0.186927	6.16457	7.07e-10	2.49055e-07
PITPNM3	ENSG00000091622	14.9645	-1.7241	1.7241	0.392664	4.39079	1.12939e-05	0.000422163
PLCB4	ENSG00000101333	8.8353	-1.20869	1.20869	0.357052	3.38518	0.000711312	0.00988524
PLEKHN1	ENSG00000187583	19.4342	-1.85503	1.85503	0.421035	4.40587	1.05358e-05	0.000402934
PNISR	ENSG00000132424	222.892	-1.09981	1.09981	0.212422	5.17747	2.24912e-07	2.05482e-05
PNN	ENSG00000100941	144.667	-1.1012	1.1012	0.198335	5.55224	2.8203e-08	4.033e-06
PNPLA6	ENSG00000032444	9.08926	1.12141	1.12141	0.34801	-3.22236	0.0012714	0.0148989
POLG2	ENSG00000256525	10.9335	-1.75751	1.75751	0.395173	4.44746	8.68913e-06	0.000348638
POLR2I	ENSG00000105258	34.1963	1.30153	1.30153	0.274402	-4.74317	2.10403e-06	0.0001207
POLR2L	ENSG00000177700	177.409	1.08004	1.08004	0.192416	-5.61303	1.9882e-08	3.11389e-06
PRDX4	ENSG00000123131	26.2503	1.16738	1.16738	0.333193	-3.50361	0.000458994	0.00713211
PRKCI	ENSG00000163558	27.1912	-1.04874	1.04874	0.260383	4.0277	5.63248e-05	0.00145486
PRMT6	ENSG00000198890	6.74836	1.15632	1.15632	0.419233	-2.75817	0.00581262	0.0445541
PRPF3	ENSG00000117360	56.8857	-1.02452	1.02452	0.202773	5.05251	4.36037e-07	3.49786e-05
PRPF38B	ENSG00000134186	192.631	-1.00308	1.00308	0.187421	5.352	8.6988e-08	1.00978e-05
PRSS21	ENSG00000007038	90.4506	1.10413	1.10413	0.18491	-5.97116	2.356e-09	6.28213e-07
Pseudogene	ENSG00000240695	11.972	-1.05641	1.05641	0.347512	3.03993	0.00236633	0.0236019
PTAFR	ENSG00000169403	14.7933	1.04598	1.04598	0.338207	-3.09273	0.00198324	0.0206638
PTMS	ENSG00000159335	611.731	-1.32156	1.32156	0.236939	5.57764	2.4381e-08	3.59055e-06
RAB11B	ENSG00000185236	20.7476	1.00517	1.00517	0.283165	-3.54976	0.000385589	0.00627823
RAB11FIP2	ENSG00000107560	17.7474	-1.30813	1.30813	0.339329	3.85505	0.000115707	0.00254272
RAD51AP1	ENSG00000111247	32.9984	-1.31864	1.31864	0.232215	5.67854	1.3585e-08	2.31106e-06
RAI14	ENSG00000039560	126.65	-1.00634	1.00634	0.154845	6.49901	8.1e-11	4.432e-08
RAPH1	ENSG00000173166	14.2188	-1.23943	1.23943	0.346083	3.5813	0.000341884	0.00579616
RASSF8	ENSG00000123094	31.4204	-1.07992	1.07992	0.261984	4.12207	3.75491e-05	0.00105555
RBM3	ENSG00000102317	327.442	-1.32987	1.32987	0.196293	6.77494	1.2e-11	1.228e-08
RBMX	ENSG00000147274	603.832	1.16661	1.16661	0.196221	-5.94539	2.758e-09	6.63719e-07
RFNG	ENSG00000169733	9.72593	1.17175	1.17175	0.39024	-3.00264	0.00267648	0.0258151
RIOX2	ENSG00000170854	11.5292	-1.29718	1.29718	0.315402	4.1128	3.90896e-05	0.00109263
RIT1	ENSG00000143622	14.1103	-1.06523	1.06523	0.302447	3.52204	0.000428235	0.00679325
RNF181	ENSG00000168894	48.2943	1.00355	1.00355	0.232142	-4.323	1.53919e-05	0.00052917
RNU4ATAC3P	ENSG00000252508	14.2812	1.36216	1.36216	0.335793	-4.05656	4.98005e-05	0.00131385
RNY1	ENSG00000201098	49.1325	1.01782	1.01782	0.333255	-3.05418	0.00225679	0.0227454
ROMO1	ENSG00000125995	184.02	1.10635	1.10635	0.284767	-3.88512	0.00010228	0.00232533
RPE	ENSG00000197713	16.7639	-1.11372	1.11372	0.27637	4.02981	5.58223e-05	0.00144947
RPH3A	ENSG00000089169	11.0539	-1.31868	1.31868	0.446444	2.95373	0.00313957	0.0292022
RPL10	ENSG00000147403	254.614	1.12821	1.12821	0.166188	-6.78876	1.1e-11	1.228e-08
RPL35	ENSG00000136942	2650.52	1.03903	1.03903	0.163768	-6.34451	2.23e-10	1.04841e-07
RPS15	ENSG00000115268	451.168	1.32148	1.32148	0.174591	-7.569	0	3.71e-10
RPS28	ENSG00000233927	1669.03	1.04922	1.04922	0.199703	-5.25391	1.48903e-07	1.53045e-05
RPS9	ENSG00000170889	989.564	1.04161	1.04161	0.18496	-5.63155	1.786e-08	2.88886e-06
RRN3	ENSG00000085721	17.9153	-1.0035	1.0035	0.29476	3.40447	0.000662918	0.00941062
RWDD1	ENSG00000111832	38.8097	-1.02738	1.02738	0.216819	4.73841	2.15406e-06	0.000122856
SAMM50	ENSG00000100347	31.228	1.10818	1.10818	0.254648	-4.35181	1.35016e-05	0.000484438
SC5D	ENSG00000109929	50.7225	-1.30489	1.30489	0.23394	5.57786	2.435e-08	3.59055e-06
SCARNA22	ENSG00000249784	14.3922	-1.31263	1.31263	0.352641	3.72229	0.000197424	0.00384217
SCYL1	ENSG00000142186	10.546	1.07003	1.07003	0.364988	-2.93169	0.00337121	0.0307144
SDR39U1	ENSG00000100445	15.6331	1.06659	1.06659	0.299323	-3.56334	0.000366165	0.006062
SELENON	ENSG00000162430	6.92863	1.08243	1.08243	0.399975	-2.70625	0.0068048	0.049552
SKIV2L	ENSG00000204351	26.336	1.25431	1.25431	0.263394	-4.76212	1.91565e-06	0.00011251
SLC41A1	ENSG00000133065	16.8897	-1.06186	1.06186	0.29135	3.64461	0.0002678	0.00479561
SLFN12	ENSG00000172123	21.1687	-1.08586	1.08586	0.285926	3.79768	0.000146056	0.00304431
Small Nucleolar RNA Host Gene 25	ENSG00000266402	502.498	1.25424	1.25424	0.210701	-5.95271	2.637e-09	6.50588e-07
SMIM30	ENSG00000214194	17.0351	-1.25323	1.25323	0.317257	3.9502	7.80866e-05	0.00186887
SNORA11F	ENSG00000221164	9.83935	-1.15019	1.15019	0.394249	2.91743	0.0035293	0.0318314
SNORA75	ENSG00000206885	6.81579	-1.54907	1.54907	0.496276	3.12139	0.00180002	0.0192633
SPINK5	ENSG00000133710	20.1778	-1.09031	1.09031	0.291012	3.7466	0.000179245	0.00359473
SREK1	ENSG00000153914	171.517	-1.33307	1.33307	0.212532	6.27233	3.56e-10	1.49864e-07
SS18L2	ENSG00000008324	28.3339	1.26075	1.26075	0.274854	-4.587	4.49665e-06	0.000214964
SSR4	ENSG00000180879	95.5782	1.41508	1.41508	0.256274	-5.52172	3.3569e-08	4.6652e-06
STXBP3	ENSG00000116266	12.4267	-1.07513	1.07513	0.320527	3.35425	0.000795791	0.0106976
SUDS3	ENSG00000111707	24.4306	-1.07086	1.07086	0.260499	4.1108	3.94282e-05	0.00109898
SUV39H1	ENSG00000101945	8.24171	1.08341	1.08341	0.344759	-3.1425	0.00167512	0.0182836
TAF3	ENSG00000165632	25.8832	-1.24847	1.24847	0.270163	4.62116	3.81608e-06	0.00018733
TAF4	ENSG00000130699	7.57839	-1.17014	1.17014	0.404104	2.89565	0.00378373	0.0334835
TAF5L	ENSG00000135801	6.86315	-1.49739	1.49739	0.416929	3.59147	0.000328816	0.00566218
TAF6	ENSG00000106290	23.0852	1.0935	1.0935	0.276851	-3.94977	7.82248e-05	0.00186887
TAGLN	ENSG00000149591	41.0097	-1.1883	1.1883	0.212148	5.60126	2.128e-08	3.28074e-06
TARBP1	ENSG00000059588	20.9903	-1.07307	1.07307	0.296625	3.61759	0.000297356	0.00522997
TBC1D8B	ENSG00000133138	25.6308	-1.08718	1.08718	0.351481	3.09314	0.0019805	0.0206571
TBRG4	ENSG00000136270	30.4664	1.02081	1.02081	0.250958	-4.06767	4.74848e-05	0.00127319
TCEA3	ENSG00000204219	6.82	-1.23009	1.23009	0.374739	3.28254	0.00102877	0.0128329
TCIM	ENSG00000176907	10.2886	-1.5581	1.5581	0.346554	4.49599	6.92468e-06	0.000291991
TDRD3	ENSG00000083544	8.33957	-1.2146	1.2146	0.372654	3.25933	0.00111675	0.0135534
TFPT	ENSG00000105619	7.6617	1.41972	1.41972	0.420657	-3.37501	0.000738143	0.0101864
TIMP1	ENSG00000102265	35.7066	1.02506	1.02506	0.330755	-3.09915	0.00194078	0.0203287
TKFC	ENSG00000149476	13.0803	1.10718	1.10718	0.326677	-3.38923	0.000700889	0.00981894
TLE4	ENSG00000106829	14.5187	-1.0751	1.0751	0.312448	3.4409	0.000579791	0.00862768
TMEM250	ENSG00000238227	141.53	1.11879	1.11879	0.219623	-5.09413	3.50351e-07	2.90497e-05
TMEM258	ENSG00000134825	101.029	1.3875	1.3875	0.280166	-4.9524	7.33019e-07	5.21733e-05
TNFAIP3	ENSG00000118503	33.167	1.16596	1.16596	0.305481	-3.81679	0.000135199	0.00287502
TNS3	ENSG00000136205	26.6332	-1.50427	1.50427	0.314266	4.78662	1.69614e-06	0.000102674
TRAF3IP1	ENSG00000204104	34.8112	-1.28037	1.28037	0.26322	4.86427	1.14877e-06	7.65875e-05
TST	ENSG00000128311	14.8433	1.01233	1.01233	0.331421	-3.05453	0.00225415	0.022742
TXNRD1	ENSG00000198431	345.588	-1.01788	1.01788	0.174386	5.83692	5.318e-09	1.17324e-06
UBXN4	ENSG00000144224	46.7217	-1.17166	1.17166	0.242554	4.83052	1.36175e-06	8.50405e-05
UGDH-AS1	ENSG00000249348	7.92018	-1.1399	1.1399	0.375692	3.03413	0.0024123	0.0239574
USP12	ENSG00000152484	20.5357	-1.2305	1.2305	0.283171	4.34543	1.39004e-05	0.000493363
VARS	ENSG00000204394	16.4521	1.16655	1.16655	0.295935	-3.9419	8.08375e-05	0.00191736
VGLL3	ENSG00000206538	9.30007	-1.4006	1.4006	0.427411	3.27694	0.0010494	0.0129723
VIPR2	ENSG00000106018	11.1231	1.15232	1.15232	0.372223	-3.09577	0.00196305	0.020522
VWA8	ENSG00000102763	6.29271	-1.08309	1.08309	0.382699	2.83014	0.00465281	0.0380674
WASH5P	ENSG00000282458	22.512	-1.06383	1.06383	0.291553	3.64884	0.000263425	0.00475573
WDR70	ENSG00000082068	61.4383	-1.07693	1.07693	0.222099	4.84888	1.24161e-06	8.00718e-05
ZBED6	ENSG00000257315	30.2797	-1.13829	1.13829	0.27439	4.14844	3.34746e-05	0.000973717
ZBTB41	ENSG00000177888	13.3237	-1.33241	1.33241	0.340028	3.91853	8.90918e-05	0.00207328
ZHX1	ENSG00000165156	29.153	-1.08794	1.08794	0.244625	4.44739	8.6921e-06	0.000348638
ZNF146	ENSG00000167635	27.9264	-1.17016	1.17016	0.25406	4.60585	4.1078e-06	0.000199664
ZNF236	ENSG00000130856	14.5162	-1.15983	1.15983	0.307305	3.77419	0.000160525	0.00329294
ZRANB2	ENSG00000132485	171.621	-1.04934	1.04934	0.146236	7.17566	1e-12	2.367e-09

## Sheet: SD5_MHEA48-CTRL48
Gene symbol	ENSG	baseMean	log2FoldChange	Abs Log2FC	lfcSE	stat	pvalue	padj
ABCC4	ENSG00000125257	22.3391	1.16471	1.16471	0.258713	4.50195	6.73341e-06	0.00148307
ABHD17A	ENSG00000129968	7.65489	1.4645	1.4645	0.338026	4.33251	1.4742e-05	0.002232
ABTB1	ENSG00000114626	14.3481	-1.16605	1.16605	0.280687	-4.15429	3.26301e-05	0.00416516
AC002044.2	ENSG00000279591	24.6393	-1.01833	1.01833	0.244762	-4.16051	3.17539e-05	0.0040999
AC008915.1	ENSG00000259782	25.625	-1.0354	1.0354	0.301789	-3.43088	0.000601629	0.0239649
AC011445.2	ENSG00000269246	5.91864	-1.22224	1.22224	0.361929	-3.37703	0.000732732	0.0263036
AC011503.1	ENSG00000269289	6.92725	-1.56154	1.56154	0.40902	-3.81777	0.000134664	0.00969669
AC011558.1	ENSG00000279753	5.1101	1.55911	1.55911	0.500032	3.11803	0.00182064	0.0478772
AC020656.1	ENSG00000257764	26.045	-1.05758	1.05758	0.305999	-3.45617	0.000547917	0.0227954
AC026671.1	ENSG00000238902	7.33822	1.47685	1.47685	0.370714	3.9838	6.78211e-05	0.00629615
AC026979.2	ENSG00000271869	8.55427	-1.20049	1.20049	0.345887	-3.47075	0.000519009	0.0223804
AC079416.3	ENSG00000279589	10.0526	-1.369	1.369	0.347691	-3.93742	8.23629e-05	0.00722799
AC092069.1	ENSG00000267458	33.0421	1.18502	1.18502	0.34559	3.42898	0.000605843	0.0239714
AC092139.3	ENSG00000279476	105.887	1.26373	1.26373	0.381187	3.31524	0.000915658	0.0307032
AC093426.1	ENSG00000259776	7.0149	-1.32245	1.32245	0.384286	-3.44132	0.000578879	0.0234749
ADAMTS15	ENSG00000166106	13.1339	-1.28715	1.28715	0.351874	-3.65797	0.000254217	0.0149509
AJ009632.2	ENSG00000229425	7.76208	-1.24192	1.24192	0.353765	-3.51057	0.000447148	0.0207554
AL133245.1	ENSG00000272754	9.63464	-1.20575	1.20575	0.361346	-3.33684	0.000847382	0.0292755
ALPK2	ENSG00000198796	6.54202	-1.40031	1.40031	0.431361	-3.24625	0.00116936	0.0358998
BCAM	ENSG00000187244	4.90095	-1.49475	1.49475	0.441048	-3.38908	0.000701276	0.0258277
BUD23	ENSG00000071462	426.764	-1.0924	1.0924	0.24884	-4.38997	1.13365e-05	0.00192944
C6orf132	ENSG00000188112	17.1668	-1.08294	1.08294	0.31417	-3.44699	0.000566869	0.023155
CAAP1	ENSG00000120159	28.8564	1.02256	1.02256	0.25028	4.08566	4.39523e-05	0.00470206
CAMK2N1	ENSG00000162545	6.08365	-1.7062	1.7062	0.394031	-4.33012	1.49025e-05	0.002232
CCDC189	ENSG00000196118	10.2484	-1.20375	1.20375	0.355865	-3.3826	0.000718023	0.0260179
CCDC69	ENSG00000198624	11.4073	-1.22213	1.22213	0.356197	-3.43106	0.000601227	0.0239649
CCDC84-DT	ENSG00000255121	16.6488	-1.37452	1.37452	0.358691	-3.83204	0.000127083	0.00933018
CFH	ENSG00000000971	19.1705	1.1118	1.1118	0.258294	4.30442	1.67423e-05	0.00244242
CGA	ENSG00000135346	6.02776	1.16256	1.16256	0.374511	3.1042	0.00190793	0.0496107
CSRP2	ENSG00000175183	21.183	1.14428	1.14428	0.28385	4.03129	5.54708e-05	0.00546582
DNAAF1	ENSG00000154099	8.23934	-1.27989	1.27989	0.367707	-3.48074	0.000500032	0.0218785
DNAH17	ENSG00000187775	5.01593	-1.46647	1.46647	0.403551	-3.63392	0.000279147	0.0161632
DPM1	ENSG00000000419	15.0566	1.0153	1.0153	0.281082	3.61211	0.000303714	0.0168892
EIF2AK3	ENSG00000172071	7.26718	1.24597	1.24597	0.367565	3.38979	0.000699474	0.0258277
ERVK13-1	ENSG00000260565	5.04274	1.27857	1.27857	0.386456	3.30846	0.000938121	0.0310248
FASTKD3	ENSG00000124279	9.21639	1.12616	1.12616	0.342839	3.28482	0.00102046	0.0324726
FBXO2	ENSG00000116661	5.4312	-2.02152	2.02152	0.447896	-4.51338	6.3803e-06	0.00144783
FBXO46	ENSG00000177051	16.8822	1.01107	1.01107	0.253124	3.99435	6.48719e-05	0.00612358
FGD6	ENSG00000180263	16.7041	-1.10133	1.10133	0.310179	-3.55062	0.000384329	0.0191874
FITM2	ENSG00000197296	11.8922	-1.10504	1.10504	0.325652	-3.39333	0.000690494	0.0256832
FOXS1	ENSG00000179772	6.10787	-1.68404	1.68404	0.41296	-4.07798	4.54289e-05	0.00477485
FSTL4	ENSG00000053108	8.06199	1.36118	1.36118	0.360474	3.77607	0.000159323	0.0110474
GATD3A	ENSG00000160221	4.7786	-1.5457	1.5457	0.413177	-3.74101	0.000183282	0.0122908
GJA1	ENSG00000152661	11.1972	1.69356	1.69356	0.327313	5.17414	2.28965e-07	0.000142887
GLMN	ENSG00000174842	16.1401	1.12693	1.12693	0.301997	3.73161	0.000190258	0.0125716
GREM2	ENSG00000180875	4.15374	1.90562	1.90562	0.424651	4.48751	7.20618e-06	0.00155667
GRIK2	ENSG00000164418	8.40756	1.10208	1.10208	0.343382	3.20949	0.00132969	0.0393063
HELZ2	ENSG00000130589	10.2285	-1.04599	1.04599	0.334225	-3.1296	0.00175043	0.0468156
HIST1H1B	ENSG00000184357	29.8701	1.08217	1.08217	0.275692	3.92527	8.66331e-05	0.00748577
HMGA1P4	ENSG00000234705	5.92706	1.32231	1.32231	0.407443	3.24539	0.0011729	0.0358998
HSPA1B	ENSG00000204388	9.19656	1.48308	1.48308	0.381337	3.88916	0.000100591	0.00822817
HSPA8	ENSG00000109971	250.572	1.12019	1.12019	0.205881	5.44095	5.2998e-08	3.96883e-05
ITGA11	ENSG00000137809	40.0323	-1.00704	1.00704	0.196274	-5.13079	2.88528e-07	0.00015555
IYD	ENSG00000009765	8.94627	-1.43848	1.43848	0.363614	-3.95605	7.6198e-05	0.00684746
KLK11	ENSG00000167757	7.39659	-1.34386	1.34386	0.389821	-3.44737	0.000566073	0.023155
KRT17	ENSG00000128422	334.819	-1.10992	1.10992	0.165857	-6.69207	2.2e-11	4.1194e-08
LIMK2	ENSG00000182541	38.0074	-1.02594	1.02594	0.232073	-4.42076	9.83552e-06	0.00180563
LIMS2	ENSG00000072163	30.9328	-1.87398	1.87398	0.265295	-7.06373	2e-12	5.316e-09
LINC00924	ENSG00000259134	18.1762	-1.0145	1.0145	0.304587	-3.33074	0.000866169	0.0294839
LINC01965	ENSG00000256637	4.18343	-1.50104	1.50104	0.456018	-3.29163	0.000996076	0.032007
LRRC27	ENSG00000148814	12.2287	-1.16616	1.16616	0.321357	-3.62885	0.000284682	0.0163992
LRRC37A7P	ENSG00000265158	31.3284	-1.07661	1.07661	0.288738	-3.72868	0.000192488	0.0126446
LYPD1	ENSG00000150551	8.32096	-1.22247	1.22247	0.381978	-3.20037	0.00137251	0.0398382
MAN2A1	ENSG00000112893	29.1162	1.18559	1.18559	0.235776	5.02847	4.94411e-07	0.000225048
MAS1	ENSG00000130368	9.1681	-1.34407	1.34407	0.394223	-3.40941	0.000651029	0.0247061
MBNL3	ENSG00000076770	8.69417	1.26719	1.26719	0.352028	3.59968	0.000318606	0.0173385
Metazoa_SRP	ENSG00000274860	4.06056	-1.54964	1.54964	0.467404	-3.31542	0.000915071	0.0307032
Metazoa_SRP	ENSG00000274799	15.5677	-1.05697	1.05697	0.326051	-3.24174	0.00118801	0.0362633
MGLL	ENSG00000074416	218.311	-1.13732	1.13732	0.142649	-7.97288	0	9e-12
MINDY4	ENSG00000106125	5.1949	-1.52709	1.52709	0.453309	-3.36876	0.000755059	0.0266716
MPG	ENSG00000103152	9.32144	1.12912	1.12912	0.346402	3.25957	0.00111582	0.0347203
MRPL22	ENSG00000082515	16.737	1.02346	1.02346	0.29848	3.42889	0.000606061	0.0239714
MTG1	ENSG00000148824	6.92064	-1.42423	1.42423	0.384257	-3.70644	0.000210194	0.0135105
MTMR6	ENSG00000139505	8.36104	1.06839	1.06839	0.336246	3.1774	0.00148604	0.0418362
MTMR9LP	ENSG00000220785	4.39966	-1.76774	1.76774	0.410222	-4.30923	1.63827e-05	0.00242141
MYL9	ENSG00000101335	298.646	-1.53483	1.53483	0.16333	-9.39709	0	0
NDRG1	ENSG00000104419	41.0532	1.16114	1.16114	0.242463	4.78893	1.67674e-06	0.000553965
NEBL	ENSG00000078114	5.07981	1.22854	1.22854	0.39313	3.12503	0.00177789	0.0473248
NEIL1	ENSG00000140398	11.0842	-1.1325	1.1325	0.330837	-3.42315	0.000618999	0.0241299
NEU4	ENSG00000204099	4.64394	1.39286	1.39286	0.428791	3.24835	0.00116077	0.0358213
NLRP8	ENSG00000179709	6.79215	-1.3708	1.3708	0.4109	-3.3361	0.000849622	0.0292755
NPNT	ENSG00000168743	16.3478	1.3161	1.3161	0.303411	4.33769	1.43989e-05	0.00221565
NRGN	ENSG00000154146	14.3593	-1.00824	1.00824	0.288807	-3.49104	0.000481147	0.0213625
NUP50-DT	ENSG00000226328	6.17674	-1.30452	1.30452	0.382365	-3.41171	0.000645577	0.0247061
P4HA1	ENSG00000122884	15.9084	1.27303	1.27303	0.303074	4.20039	2.66461e-05	0.00360622
PCDHB1	ENSG00000171815	14.4723	-1.73923	1.73923	0.343348	-5.06551	4.07311e-07	0.000207969
PDE4C	ENSG00000105650	20.8222	-1.25769	1.25769	0.334581	-3.75901	0.000170589	0.0116135
PDK4	ENSG00000004799	85.5687	1.04665	1.04665	0.217116	4.82068	1.43069e-06	0.000512641
PHKG1	ENSG00000164776	11.4418	1.05297	1.05297	0.296123	3.55585	0.000376758	0.0189686
PLCXD3	ENSG00000182836	62.4998	-1.09456	1.09456	0.26871	-4.07339	4.6333e-05	0.00477485
PLSCR4	ENSG00000114698	8.24509	-1.39982	1.39982	0.317883	-4.40356	1.06487e-05	0.00186902
PRIM1	ENSG00000198056	4.37639	1.35909	1.35909	0.422026	3.22039	0.00128016	0.0383468
PRKCE	ENSG00000171132	6.83953	-1.75502	1.75502	0.427694	-4.10346	4.07025e-05	0.00470206
PSMB3	ENSG00000277791	15.1454	1.20604	1.20604	0.325172	3.70894	0.000208132	0.0135105
S100A3	ENSG00000188015	21.1034	-1.01209	1.01209	0.246806	-4.10075	4.11822e-05	0.00470206
SAFB	ENSG00000160633	23.3724	1.13632	1.13632	0.257515	4.41261	1.02131e-05	0.00182101
SAMD4A	ENSG00000020577	12.6044	-1.45956	1.45956	0.376614	-3.87548	0.000106413	0.00847756
SLC27A1	ENSG00000130304	5.67995	1.57151	1.57151	0.391819	4.01082	6.05093e-05	0.00580941
SLC2A13	ENSG00000151229	7.53187	1.20624	1.20624	0.29959	4.02628	5.66661e-05	0.00553504
TAGLN	ENSG00000149591	41.0097	-1.57951	1.57951	0.23135	-6.82737	9e-12	1.943e-08
THOC1	ENSG00000079134	28.5298	1.06251	1.06251	0.234491	4.53112	5.86726e-06	0.00137306
THY1	ENSG00000154096	14.6005	-1.0426	1.0426	0.324994	-3.20804	0.00133642	0.0394015
TIMP4	ENSG00000157150	18.1363	-1.31573	1.31573	0.287551	-4.57566	4.74723e-06	0.00121195
TLCD3A	ENSG00000167695	8.26277	1.09095	1.09095	0.345191	3.16042	0.00157543	0.0433746
TMEM156	ENSG00000121895	11.2786	-1.21634	1.21634	0.379944	-3.20135	0.00136784	0.0398374
TNFSF15	ENSG00000181634	5.44145	-1.89111	1.89111	0.41579	-4.54823	5.40983e-06	0.00129295
TRIM29	ENSG00000137699	40.4436	-1.0071	1.0071	0.225021	-4.47557	7.62088e-06	0.00161519
TUBGCP6	ENSG00000128159	13.6001	-1.00907	1.00907	0.304851	-3.31005	0.000932793	0.0310248
TXNIP	ENSG00000265972	11.0983	1.17899	1.17899	0.299397	3.93788	8.22031e-05	0.00722799
UBTD2	ENSG00000168246	10.4723	1.02892	1.02892	0.323019	3.18533	0.00144591	0.0409115
UBXN8	ENSG00000104691	5.93887	1.44368	1.44368	0.42233	3.41836	0.000629989	0.0244023
VPS18	ENSG00000104142	54.7089	-1.17292	1.17292	0.22863	-5.13021	2.89413e-07	0.00015555
VTRNA1-2	ENSG00000202111	5.76395	1.63876	1.63876	0.458133	3.57703	0.000347518	0.0182414
WLS	ENSG00000116729	20.1743	1.2289	1.2289	0.248383	4.94762	7.51274e-07	0.000301395
ZBTB10	ENSG00000205189	5.62365	1.45305	1.45305	0.394915	3.6794	0.000233781	0.0140293
ZCCHC14	ENSG00000140948	14.4398	1.24323	1.24323	0.31056	4.00317	6.24984e-05	0.00594953

## Sheet: SD6_MPH48-CTRL48
Gene Symbol	ENSG	baseMean	Log2FC	Abs Log2FC	lfcSE	stat	pvalue	padj
TAGLN	ENSG00000149591	41.0097	-1.70813	1.70813	0.258815	6.59983	4.1e-11	1.81158e-07
MYL9	ENSG00000101335	298.646	-1.11218	1.11218	0.174509	6.37322	1.85e-10	4.07318e-07
GPAA1	ENSG00000197858	59.2904	1.12574	1.12574	0.210994	-5.3354	9.5335e-08	8.39135e-05
DPM3	ENSG00000179085	43.7556	1.22211	1.22211	0.253477	-4.82137	1.42577e-06	0.000896399
MT_TL1	ENSG00000209082	100.712	1.0691	1.0691	0.224382	-4.76464	1.89192e-06	0.00104079
PET100	ENSG00000229833	36.9604	1.14596	1.14596	0.2471	-4.63766	3.52382e-06	0.00155083
SLPI	ENSG00000124107	52.912	1.01372	1.01372	0.221426	-4.57816	4.69088e-06	0.00187678
KLF9	ENSG00000119138	30.7888	-1.09946	1.09946	0.248353	4.42701	9.55467e-06	0.00262813
SSR4	ENSG00000180879	95.5782	1.13431	1.13431	0.263108	-4.31121	1.62363e-05	0.00310679
ECI1	ENSG00000167969	42.1993	1.02694	1.02694	0.248207	-4.13743	3.51222e-05	0.00454626
TIMP1	ENSG00000102265	35.7066	1.30557	1.30557	0.344393	-3.79092	0.000150089	0.0120098
CDC20	ENSG00000117399	40.2653	1.00654	1.00654	0.311252	-3.23386	0.0012213	0.0445502
